# Supplementary material for: Assessment of the recovery and photosynthetic efficiency of Breviolum psygmophilum and Effrenium voratum (Symbiodiniaceae) following cryopreservation
Source: PeerJ. 2023 Feb 28;11:e14885. doi: 10.7717/peerj.14885 (PMC9983422; doi:10.7717/peerj.14885)
Supplement: Supplemental Information 8 [file peerj-11-14885-s008.xlsx]

## Sheet: Breviolum psygmophilum
Cryopreserved Breviolum psygmophilum
Gain: 26 Zoff: 54 74 116 70
(Replicate) culture 2
04JUL2022 12:52:54 Gain: 26 Zoff: 54 74 116 70
No	Time	G	PAR	F1	F2	F3	F4	Fm1	Fm2	Fm3	Fm4	Y1	Y2	Y3	Y4
1	12:52:54	26	0	451	407	259	350	798	713	469	628	0.43	0.43	0.45	0.44
2	12:53:06	26	1	446	404	257	346	781	710	454	608	0.43	0.43	0.43	0.43
3	12:53:16	26	16	456	415	265	350	795	719	457	616	0.43	0.42	0.42	0.43
4	12:53:26	26	32	471	429	273	360	827	751	484	659	0.43	0.43	0.44	0.45
5	12:53:36	26	64	497	453	286	377	912	821	513	704	0.46	0.45	0.44	0.46
6	12:53:47	26	90	547	497	310	411	1024	912	574	778	0.47	0.46	0.46	0.47
7	12:53:57	26	120	621	563	347	460	1157	1019	641	869	0.46	0.45	0.46	0.47
8	12:54:07	26	180	724	653	402	532	1250	1121	707	934	0.42	0.42	0.43	0.43
9	12:54:17	26	295	870	778	480	637	1320	1174	732	964	0.34	0.34	0.34	0.34
10	12:54:27	26	405	971	866	537	710	1289	1157	734	960	0.25	0.25	0.27	0.26
11	12:54:37	26	505	1026	914	569	751	1273	1113	708	951	0.19	0.18	0.2	0.21
12	12:54:47	26	610	1063	948	592	777	1267	1131	708	930	0.16	0.16	0.16	0.16
;		Ch1	Ch2	Ch3	Ch4	blue	green	brown
;	alpha:	0.217	0.187	0.193	0.22	0	0	0.201
;	ETRmax:	43.1	35.9	38.2	44.8	0	0	40.2
;	Ik:	198.5	191.9	197.9	203.6	0	0	200
;References: BL_EDF EDEG0148.REF2 GR_EDF EDEG0148.REF2 BR_EDF EDEG0148.REF2
(Replicate) culture 3
04JUL2022 12:57:05 Gain: 26 Zoff: 54 74 116 70
No	Time	G	PAR	F1	F2	F3	F4	Fm1	Fm2	Fm3	Fm4	Y1	Y2	Y3	Y4
1	12:57:05	26	0	269	236	154	205	504	426	276	380	0.47	0.45	0.44	0.46
2	12:57:17	26	1	267	233	152	199	472	411	269	359	0.43	0.43	0.43	0.45
3	12:57:27	26	16	272	237	154	204	482	408	274	368	0.44	0.42	0.44	0.45
4	12:57:37	26	32	280	241	158	209	499	435	281	387	0.44	0.45	0.44	0.46
5	12:57:47	26	64	290	251	163	216	536	467	297	408	0.46	0.46	0.45	0.47
6	12:57:58	26	90	316	274	174	232	618	536	333	457	0.49	0.49	0.48	0.49
7	12:58:08	26	120	358	309	195	259	700	602	377	505	0.49	0.49	0.48	0.49
8	12:58:18	26	180	423	364	228	303	799	674	416	581	0.47	0.46	0.45	0.48
9	12:58:28	26	295	529	451	281	375	861	730	461	611	0.39	0.38	0.39	0.39
10	12:58:38	26	405	621	528	330	437	887	758	475	638	0.3	0.3	0.31	0.32
11	12:58:48	26	505	697	592	370	488	914	781	490	653	0.24	0.24	0.24	0.25
12	12:58:58	26	610	757	642	402	529	935	799	500	661	0.19	0.2	0.2	0.2
;		Ch1	Ch2	Ch3	Ch4	blue	green	brown
;	alpha:	0.203	0.209	0.189	0.205	0	0	0.205
;	ETRmax:	43	47.4	41.5	45.9	0	0	45.1
;	Ik:	211.4	226.4	220	223.4	0	0	220
;References: BL_EDF EDEG0148.REF2 GR_EDF EDEG0148.REF2 BR_EDF EDEG0148.REF2
(Replicate) culture 1
04JUL2022 13:01:07 Gain: 26 Zoff: 54 74 116 70
No	Time	G	PAR	F1	F2	F3	F4	Fm1	Fm2	Fm3	Fm4	Y1	Y2	Y3	Y4
1	13:01:07	26	0	411	372	233	310	723	646	412	551	0.43	0.42	0.43	0.44
2	13:01:19	26	1	403	371	235	300	716	648	408	564	0.44	0.43	0.42	0.47
3	13:01:29	26	16	420	386	243	317	736	685	431	578	0.43	0.44	0.44	0.45
4	13:01:39	26	32	444	406	254	333	796	727	446	624	0.44	0.44	0.43	0.47
5	13:01:49	26	64	485	442	272	360	914	824	507	688	0.47	0.46	0.46	0.48
6	13:02:00	26	90	554	504	307	406	1081	987	607	804	0.49	0.49	0.49	0.5
7	13:02:10	26	120	657	594	357	473	1280	1140	691	928	0.49	0.48	0.48	0.49
8	13:02:20	26	180	801	721	431	569	1441	1268	760	1028	0.44	0.43	0.43	0.45
9	13:02:30	26	295	988	881	527	698	1498	1335	802	1076	0.34	0.34	0.34	0.35
10	13:02:40	26	405	1107	986	593	784	1469	1288	795	1065	0.25	0.23	0.25	0.26
11	13:02:50	26	505	1162	1033	624	824	1434	1284	778	1019	0.19	0.2	0.2	0.19
12	13:03:00	26	610	1193	1059	645	847	1389	1224	767	1016	0.14	0.13	0.16	0.17
;		Ch1	Ch2	Ch3	Ch4	blue	green	brown
;	alpha:	0.208	0.205	0.222	0.232	0	0	0.211
;	ETRmax:	39.7	36.4	43.7	44.6	0	0	38.6
;	Ik:	176.3	177.4	197	192.5	0	0	182.9
;References: BL_EDF EDEG0148.REF2 GR_EDF EDEG0148.REF2 BR_EDF EDEG0148.REF2
(Replicate) culture 4
04JUL2022 13:05:29 Gain: 26 Zoff: 54 74 116 70
No	Time	G	PAR	F1	F2	F3	F4	Fm1	Fm2	Fm3	Fm4	Y1	Y2	Y3	Y4
1	13:05:30	26	0	404	359	240	310	729	659	427	580	0.45	0.46	0.44	0.47
2	13:05:41	26	1	392	353	237	306	710	630	416	561	0.45	0.44	0.43	0.45
3	13:05:51	26	16	401	361	239	314	713	631	419	582	0.44	0.43	0.43	0.46
4	13:06:02	26	32	411	370	244	321	728	663	428	583	0.44	0.44	0.43	0.45
5	13:06:12	26	64	427	383	252	331	779	700	463	619	0.45	0.45	0.46	0.47
6	13:06:22	26	90	462	413	269	353	892	771	497	671	0.48	0.46	0.46	0.47
7	13:06:32	26	120	517	459	297	390	966	871	548	723	0.46	0.47	0.46	0.46
8	13:06:42	26	180	600	530	340	447	1071	935	602	791	0.44	0.43	0.44	0.43
9	13:06:52	26	295	726	638	409	534	1118	964	632	820	0.35	0.34	0.35	0.35
10	13:07:02	26	405	817	713	459	597	1103	961	616	819	0.26	0.26	0.25	0.27
11	13:07:13	26	505	870	760	489	636	1086	950	610	800	0.2	0.2	0.2	0.2
12	13:07:23	26	610	912	795	513	662	1093	939	619	798	0.17	0.15	0.17	0.17
;		Ch1	Ch2	Ch3	Ch4	blue	green	brown
;	alpha:	0.196	0.225	0.193	0.197	0	0	0.215
;	ETRmax:	41	43.6	38	40.3	0	0	44.6
;	Ik:	193.8	193.7	196.9	204.7	0	0	206.9
;References: BL_EDF EDEG0148.REF2 GR_EDF EDEG0148.REF2 BR_EDF EDEG0148.REF2
(Replicate) culture 5
04JUL2022 13:09:15 Gain: 26 Zoff: 54 74 116 70
No	Time	G	PAR	F1	F2	F3	F4	Fm1	Fm2	Fm3	Fm4	Y1	Y2	Y3	Y4
1	13:09:15	26	0	356	316	210	279	648	561	364	509	0.45	0.44	0.42	0.45
2	13:09:27	26	1	346	313	207	269	649	564	356	514	0.47	0.45	0.42	0.48
3	13:09:37	26	16	362	323	213	281	651	561	369	513	0.44	0.42	0.42	0.45
4	13:09:47	26	32	380	335	220	292	700	607	393	533	0.46	0.45	0.44	0.45
5	13:09:58	26	64	403	355	231	307	760	659	421	585	0.47	0.46	0.45	0.48
6	13:10:08	26	90	452	397	255	339	893	776	488	663	0.49	0.49	0.48	0.49
7	13:10:18	26	120	527	460	291	388	1034	891	557	770	0.49	0.48	0.48	0.5
8	13:10:28	26	180	632	549	343	457	1173	1015	635	845	0.46	0.46	0.46	0.46
9	13:10:38	26	295	791	684	424	565	1258	1097	674	908	0.37	0.38	0.37	0.38
10	13:10:48	26	405	924	793	492	655	1305	1095	704	921	0.29	0.28	0.3	0.29
11	13:10:58	26	505	1013	867	541	716	1298	1125	689	916	0.22	0.23	0.21	0.22
12	13:11:09	26	610	1073	917	574	756	1300	1123	699	928	0.17	0.18	0.18	0.19
;		Ch1	Ch2	Ch3	Ch4	blue	green	brown
;	alpha:	0.205	0.207	0.201	0.209	0	0	0.206
;	ETRmax:	41.3	43.2	40.6	43.3	0	0	42.2
;	Ik:	201.4	208.8	202.6	206.8	0	0	204.9
;References: BL_EDF EDEG0148.REF2 GR_EDF EDEG0148.REF2 BR_EDF EDEG0148.REF2
Control Breviolum psygmophilum
(Replicate) culture 1c
04JUL2022 13:13:36 Gain: 26 Zoff: 54 74 116 70
No	Time	G	PAR	F1	F2	F3	F4	Fm1	Fm2	Fm3	Fm4	Y1	Y2	Y3	Y4
1	13:13:36	26	0	347	324	211	270	677	620	402	547	0.49	0.48	0.48	0.51
2	13:13:48	26	1	351	319	207	276	663	600	394	533	0.47	0.47	0.47	0.48
3	13:13:58	26	16	360	332	218	288	671	631	409	545	0.46	0.47	0.47	0.47
4	13:14:08	26	32	378	348	230	300	742	686	430	581	0.49	0.49	0.47	0.48
5	13:14:18	26	64	411	379	246	323	840	772	478	658	0.51	0.51	0.49	0.51
6	13:14:29	26	90	472	435	276	362	1015	915	575	780	0.53	0.52	0.52	0.54
7	13:14:39	26	120	572	522	327	426	1221	1094	678	906	0.53	0.52	0.52	0.53
8	13:14:49	26	180	720	653	403	524	1413	1280	800	1044	0.49	0.49	0.5	0.5
9	13:14:59	26	295	927	836	514	669	1536	1366	873	1136	0.4	0.39	0.41	0.41
10	13:15:09	26	405	1096	985	604	786	1578	1394	860	1138	0.31	0.29	0.3	0.31
11	13:15:19	26	505	1211	1086	669	868	1571	1408	880	1146	0.23	0.23	0.24	0.24
12	13:15:29	26	610	1304	1170	721	929	1591	1445	900	1164	0.18	0.19	0.2	0.2
;		Ch1	Ch2	Ch3	Ch4	blue	green	brown
;	alpha:	0.224	0.231	0.214	0.225	0	0	0.224
;	ETRmax:	44	47.2	43.2	47	0	0	45.3
;	Ik:	196.7	204.4	201.9	208.4	0	0	202.2
;References: BL_EDF EDEG0148.REF2 GR_EDF EDEG0148.REF2 BR_EDF EDEG0148.REF2
(Replicate) culture 2c
04JUL2022 13:17:44 Gain: 26 Zoff: 54 74 116 70
No	Time	G	PAR	F1	F2	F3	F4	Fm1	Fm2	Fm3	Fm4	Y1	Y2	Y3	Y4
1	13:17:44	26	0	374	334	227	291	694	634	416	567	0.46	0.47	0.45	0.49
2	13:17:56	26	1	366	333	226	292	698	631	412	556	0.48	0.47	0.45	0.47
3	13:18:06	26	16	381	350	231	303	716	649	424	579	0.47	0.46	0.46	0.48
4	13:18:16	26	32	400	366	240	317	760	691	445	606	0.47	0.47	0.46	0.48
5	13:18:27	26	64	431	393	254	337	845	773	475	673	0.49	0.49	0.47	0.5
6	13:18:37	26	90	482	439	280	372	986	886	556	763	0.51	0.5	0.5	0.51
7	13:18:47	26	120	557	505	318	422	1134	1002	635	839	0.51	0.5	0.5	0.5
8	13:18:57	26	180	669	604	376	501	1235	1094	686	928	0.46	0.45	0.45	0.46
9	13:19:07	26	295	810	728	453	602	1274	1122	717	952	0.36	0.35	0.37	0.37
10	13:19:17	26	405	909	816	508	675	1236	1116	705	937	0.26	0.27	0.28	0.28
11	13:19:27	26	505	964	862	540	716	1231	1100	685	926	0.22	0.22	0.21	0.23
12	13:19:38	26	610	998	894	561	742	1193	1058	677	886	0.16	0.16	0.17	0.16
;		Ch1	Ch2	Ch3	Ch4	blue	green	brown
;	alpha:	0.238	0.233	0.199	0.212	0	0	0.234
;	ETRmax:	46.2	45.5	39.3	42.1	0	0	46.4
;	Ik:	194	195.7	197.3	198.5	0	0	197.9
;References: BL_EDF EDEG0148.REF2 GR_EDF EDEG0148.REF2 BR_EDF EDEG0148.REF2
(Replicate) culture 3c
04JUL2022 13:21:49 Gain: 26 Zoff: 54 74 116 70
No	Time	G	PAR	F1	F2	F3	F4	Fm1	Fm2	Fm3	Fm4	Y1	Y2	Y3	Y4
1	13:21:50	26	0	336	287	202	261	653	584	384	519	0.49	0.51	0.47	0.5
2	13:22:01	26	1	333	294	202	261	643	575	384	516	0.48	0.49	0.47	0.49
3	13:22:11	26	16	344	309	206	270	668	591	391	525	0.49	0.48	0.47	0.49
4	13:22:21	26	32	363	324	215	283	712	628	414	563	0.49	0.48	0.48	0.5
5	13:22:32	26	64	393	350	228	302	787	709	453	615	0.5	0.51	0.5	0.51
6	13:22:42	26	90	445	398	255	337	950	833	531	713	0.53	0.52	0.52	0.53
7	13:22:52	26	120	529	470	297	391	1116	968	613	832	0.53	0.51	0.52	0.53
8	13:23:02	26	180	651	577	361	475	1260	1099	701	927	0.48	0.47	0.49	0.49
9	13:23:12	26	295	824	725	452	595	1330	1164	742	985	0.38	0.38	0.39	0.4
10	13:23:22	26	405	953	837	523	685	1342	1157	738	985	0.29	0.28	0.29	0.3
11	13:23:32	26	505	1027	903	566	738	1296	1148	732	945	0.21	0.21	0.23	0.22
12	13:23:43	26	610	1078	950	598	775	1300	1149	734	940	0.17	0.17	0.19	0.18
;		Ch1	Ch2	Ch3	Ch4	blue	green	brown
;	alpha:	0.223	0.222	0.219	0.198	0	0	0.22
;	ETRmax:	41.6	42.6	43.5	37.1	0	0	42
;	Ik:	186.6	191.6	198.7	187.4	0	0	190.3
;References: BL_EDF EDEG0148.REF2 GR_EDF EDEG0148.REF2 BR_EDF EDEG0148.REF2
(Replicate) culture 4c
04JUL2022 13:26:18 Gain: 26 Zoff: 54 74 116 70
No	Time	G	PAR	F1	F2	F3	F4	Fm1	Fm2	Fm3	Fm4	Y1	Y2	Y3	Y4
1	13:26:19	26	0	391	346	235	305	720	642	419	583	0.46	0.46	0.44	0.48
2	13:26:30	26	1	394	352	238	312	714	639	429	561	0.45	0.45	0.45	0.44
3	13:26:40	26	16	408	365	245	326	742	656	422	603	0.45	0.44	0.42	0.46
4	13:26:50	26	32	429	382	256	341	788	718	459	636	0.46	0.47	0.44	0.46
5	13:27:01	26	64	464	415	273	363	894	797	514	709	0.48	0.48	0.47	0.49
6	13:27:11	26	90	526	469	303	403	1056	940	602	800	0.5	0.5	0.5	0.5
7	13:27:21	26	120	612	546	345	460	1236	1085	666	930	0.5	0.5	0.48	0.51
8	13:27:31	26	180	741	657	410	547	1394	1224	753	1014	0.47	0.46	0.46	0.46
9	13:27:41	26	295	920	812	502	672	1439	1276	802	1065	0.36	0.36	0.37	0.37
10	13:27:51	26	405	1048	923	570	761	1437	1253	784	1047	0.27	0.26	0.27	0.27
11	13:28:01	26	505	1120	985	610	810	1427	1249	780	1021	0.22	0.21	0.22	0.21
12	13:28:12	26	610	1166	1026	638	841	1391	1222	760	1005	0.16	0.16	0.16	0.16
;		Ch1	Ch2	Ch3	Ch4	blue	green	brown
;	alpha:	0.25	0.211	0.192	0.202	0	0	0.217
;	ETRmax:	46.2	39.6	36.3	37.7	0	0	41.1
;	Ik:	185.2	187.4	189.2	187	0	0	189.6
;References: BL_EDF EDEG0148.REF2 GR_EDF EDEG0148.REF2 BR_EDF EDEG0148.REF2
(Replicate) culture 5c
04JUL2022 13:30:04 Gain: 26 Zoff: 54 74 116 70
No	Time	G	PAR	F1	F2	F3	F4	Fm1	Fm2	Fm3	Fm4	Y1	Y2	Y3	Y4
1	13:30:04	26	0	363	328	203	273	692	621	392	541	0.48	0.47	0.48	0.5
2	13:30:16	26	1	361	326	212	272	685	614	370	524	0.47	0.47	0.43	0.48
3	13:30:26	26	16	379	341	215	287	711	640	400	547	0.47	0.47	0.46	0.48
4	13:30:36	26	32	401	360	225	300	768	682	415	580	0.48	0.47	0.46	0.48
5	13:30:46	26	64	436	391	242	323	876	804	477	646	0.5	0.51	0.49	0.5
6	13:30:57	26	90	499	447	273	363	1051	935	561	755	0.53	0.52	0.51	0.52
7	13:31:07	26	120	598	534	320	426	1247	1120	659	893	0.52	0.52	0.51	0.52
8	13:31:17	26	180	743	662	394	522	1447	1268	756	1025	0.49	0.48	0.48	0.49
9	13:31:27	26	295	947	839	498	660	1535	1341	817	1079	0.38	0.37	0.39	0.39
10	13:31:37	26	405	1109	978	582	770	1544	1372	823	1097	0.28	0.29	0.29	0.3
11	13:31:47	26	505	1222	1076	643	845	1568	1374	820	1096	0.22	0.22	0.22	0.23
12	13:31:57	26	610	1305	1147	687	902	1585	1401	848	1111	0.18	0.18	0.19	0.19
;		Ch1	Ch2	Ch3	Ch4	blue	green	brown
;	alpha:	0.224	0.249	0.221	0.256	0	0	0.242
;	ETRmax:	43	48.6	44.3	50.6	0	0	48.6
;	Ik:	192.1	194.7	199.9	197.8	0	0	201.1
;References: BL_EDF EDEG0148.REF2 GR_EDF EDEG0148.REF2 BR_EDF EDEG0148.REF2

## Sheet: Effrenium voratum
Cryopreserved Effrenium voratum
(Replicate) Culture B
04JUL2022 10:47:27 Gain: 23 Zoff: 10 18 28 11
No	Time	G	PAR	F1	F2	F3	F4	Fm1	Fm2	Fm3	Fm4	Y1	Y2	Y3	Y4
1	10:47:27	23	0	156	148	120	149	348	327	267	345	0.55	0.55	0.55	0.57
2	10:47:39	23	1	168	158	129	165	347	331	260	343	0.52	0.52	0.5	0.52
3	10:47:49	23	16	186	174	141	179	377	354	280	356	0.51	0.51	0.5	0.5
4	10:47:59	23	32	212	198	157	199	431	401	313	403	0.51	0.51	0.5	0.51
5	10:48:09	23	64	255	236	183	233	532	482	374	479	0.52	0.51	0.51	0.51
6	10:48:19	23	90	308	284	216	274	649	595	447	566	0.53	0.52	0.52	0.52
7	10:48:30	23	120	369	339	253	319	764	694	513	656	0.52	0.51	0.51	0.51
8	10:48:40	23	180	438	401	295	372	849	780	563	729	0.48	0.49	0.48	0.49
9	10:48:50	23	295	534	485	351	445	890	807	586	750	0.4	0.4	0.4	0.41
10	10:49:00	23	405	606	547	396	500	866	782	571	726	0.3	0.3	0.31	0.31
11	10:49:10	23	505	639	575	417	527	809	735	533	679	0.21	0.22	0.22	0.22
12	10:49:20	23	610	637	571	418	526	744	664	496	621	0.14	0.14	0.16	0.15
;		Ch1	Ch2	Ch3	Ch4	blue	green	brown
;	alpha:	0.226	0.224	0.226	0.225	0	0	0.227
;	ETRmax:	42.9	42.8	45.8	44.9	0	0	44.3
;	Ik:	189.7	190.9	202.8	199.4	0	0	195.5
;References: BL_EDF EDEG0148.REF2 GR_EDF EDEG0148.REF2 BR_EDF EDEG0148.REF2
(Replicate) culture C
04JUL2022 10:57:41 Gain: 23 Zoff: 10 18 28 11
No	Time	G	PAR	F1	F2	F3	F4	Fm1	Fm2	Fm3	Fm4	Y1	Y2	Y3	Y4
1	10:57:41	23	0	117	104	77	101	249	226	168	220	0.53	0.54	0.54	0.54
2	10:57:53	23	1	124	112	84	108	247	216	170	218	0.5	0.48	0.51	0.5
3	10:58:03	23	16	133	120	92	115	252	230	176	231	0.47	0.48	0.48	0.5
4	10:58:13	23	32	147	133	100	126	284	261	193	250	0.48	0.49	0.48	0.5
5	10:58:23	23	64	174	157	116	147	350	316	229	299	0.5	0.5	0.49	0.51
6	10:58:33	23	90	209	189	137	173	427	383	275	353	0.51	0.51	0.5	0.51
7	10:58:43	23	120	249	225	161	203	508	459	321	412	0.51	0.51	0.5	0.51
8	10:58:54	23	180	288	260	183	231	540	483	343	437	0.47	0.46	0.47	0.47
9	10:59:04	23	295	331	299	209	265	539	485	338	437	0.39	0.38	0.38	0.39
10	10:59:14	23	405	359	321	225	285	507	455	317	410	0.29	0.29	0.29	0.3
11	10:59:24	23	505	366	327	230	291	473	421	298	380	0.23	0.22	0.23	0.23
12	10:59:34	23	610	365	325	230	291	435	386	274	348	0.16	0.16	0.16	0.16
;		Ch1	Ch2	Ch3	Ch4	blue	green	brown
;	alpha:	0.22	0.225	0.218	0.223	0	0	0.222
;	ETRmax:	44.3	45.3	44.9	47	0	0	45.6
;	Ik:	201.3	200.9	205.5	210.4	0	0	205.7
;References:	BL_EDF	EDEG0148.REF2	GR_EDF	EDEG0148.REF2	BR_EDF	EDEG0148.REF2
(Replicate) Culture D
04JUL2022 11:06:40 Gain: 23 Zoff: 10 18 28 11
No	Time	G	PAR	F1	F2	F3	F4	Fm1	Fm2	Fm3	Fm4	Y1	Y2	Y3	Y4
1	11:06:40	23	0	161	144	111	141	368	329	245	328	0.56	0.56	0.55	0.57
2	11:06:52	23	1	180	164	126	161	379	345	261	342	0.53	0.52	0.52	0.53
3	11:07:02	23	16	204	185	141	179	410	374	280	366	0.5	0.51	0.5	0.51
4	11:07:12	23	32	236	213	160	204	472	425	314	413	0.5	0.5	0.49	0.51
5	11:07:22	23	64	285	258	190	242	577	519	381	498	0.51	0.5	0.5	0.51
6	11:07:32	23	90	346	314	227	289	722	651	462	598	0.52	0.52	0.51	0.52
7	11:07:42	23	120	411	373	266	338	836	748	532	691	0.51	0.5	0.5	0.51
8	11:07:53	23	180	485	439	309	394	930	842	587	752	0.48	0.48	0.47	0.48
9	11:08:03	23	295	578	521	364	463	948	850	597	774	0.39	0.39	0.39	0.4
10	11:08:13	23	405	643	577	402	514	904	817	578	736	0.29	0.29	0.3	0.3
11	11:08:23	23	505	664	594	418	531	837	745	521	670	0.21	0.2	0.2	0.21
12	11:08:33	23	610	649	580	411	519	746	666	472	605	0.13	0.13	0.13	0.14
;		Ch1	Ch2	Ch3	Ch4	blue	green	brown
;	alpha:	0.226	0.225	0.22	0.228	0	0	0.225
;	ETRmax:	41.9	42.2	41.4	44.3	0	0	42.4
;	Ik:	185.6	187.2	188.3	194.5	0	0	188.7
;References: BL_EDF EDEG0148.REF2 GR_EDF EDEG0148.REF2 BR_EDF EDEG0148.REF2
(Replicate) culture E
04JUL2022 11:15:15 Gain: 23 Zoff: 10 18 28 11
No	Time	G	PAR	F1	F2	F3	F4	Fm1	Fm2	Fm3	Fm4	Y1	Y2	Y3	Y4
1	11:15:16	23	0	146	128	104	131	308	280	217	286	0.53	0.54	0.52	0.54
2	11:15:27	23	1	158	138	113	143	312	281	216	294	0.49	0.51	0.48	0.51
3	11:15:37	23	16	174	154	123	158	340	308	234	306	0.49	0.5	0.47	0.48
4	11:15:48	23	32	199	177	138	177	395	355	266	353	0.5	0.5	0.48	0.5
5	11:15:58	23	64	239	212	161	207	484	427	320	418	0.51	0.5	0.5	0.5
6	11:16:08	23	90	290	258	192	246	595	535	384	494	0.51	0.52	0.5	0.5
7	11:16:18	23	120	348	310	226	288	714	625	455	582	0.51	0.5	0.5	0.51
8	11:16:28	23	180	411	365	263	334	793	694	500	639	0.48	0.47	0.47	0.48
9	11:16:38	23	295	486	431	307	392	813	722	511	660	0.4	0.4	0.4	0.41
10	11:16:48	23	405	547	483	342	438	788	701	494	639	0.31	0.31	0.31	0.31
11	11:16:59	23	505	576	507	360	459	733	647	468	595	0.21	0.22	0.23	0.23
12	11:17:09	23	610	576	505	361	460	677	594	427	549	0.15	0.15	0.15	0.16
;		Ch1	Ch2	Ch3	Ch4	blue	green	brown
;	alpha:	0.216	0.223	0.216	0.22	0	0	0.218
;	ETRmax:	41.2	44.4	42.9	44.5	0	0	43.5
;	Ik:	190.8	199.6	198.6	202.5	0	0	199.5
;References: BL_EDF EDEG0148.REF2 GR_EDF EDEG0148.REF2 BR_EDF EDEG0148.REF2
(Replicate) culture A
04JUL2022 11:22:45 Gain: 23 Zoff: 10 18 28 11
No	Time	G	PAR	F1	F2	F3	F4	Fm1	Fm2	Fm3	Fm4	Y1	Y2	Y3	Y4
1	11:22:45	23	0	160	143	118	149	343	311	248	322	0.53	0.54	0.52	0.54
2	11:22:57	23	1	169	152	125	158	335	303	247	322	0.5	0.5	0.49	0.51
3	11:23:07	23	16	185	167	136	173	370	338	266	346	0.5	0.51	0.49	0.5
4	11:23:17	23	32	216	194	155	196	443	399	300	401	0.51	0.51	0.48	0.51
5	11:23:27	23	64	268	241	186	237	571	509	380	500	0.53	0.53	0.51	0.53
6	11:23:37	23	90	334	302	227	288	722	654	475	610	0.54	0.54	0.52	0.53
7	11:23:48	23	120	411	370	274	345	885	801	576	736	0.54	0.54	0.52	0.53
8	11:23:58	23	180	495	447	324	408	988	879	631	810	0.5	0.49	0.49	0.5
9	11:24:08	23	295	609	547	391	494	1030	933	661	840	0.41	0.41	0.41	0.41
10	11:24:18	23	405	697	623	444	560	1003	898	637	805	0.31	0.31	0.3	0.3
11	11:24:28	23	505	739	658	471	592	932	833	595	750	0.21	0.21	0.21	0.21
12	11:24:38	23	610	736	653	470	590	849	760	550	692	0.13	0.14	0.15	0.15
;		Ch1	Ch2	Ch3	Ch4	blue	green	brown
;	alpha:	0.188	0.222	0.151	0.223	0	0	0.221
;	ETRmax:	31	40.2	25.5	40.2	0	0	39.3
;	Ik:	165.2	180.7	168.9	180.4	0	0	177.8
;References: BL_EDF EDEG0148.REF2 GR_EDF EDEG0148.REF2 BR_EDF EDEG0148.REF2
Control Effrenium voratum
(Replicate) culture Ac
04JUL2022 11:30:59 Gain: 23 Zoff: 10 18 28 11
No	Time	G	PAR	F1	F2	F3	F4	Fm1	Fm2	Fm3	Fm4	Y1	Y2	Y3	Y4
1	11:30:59	23	0	133	116	94	117	276	240	192	249	0.52	0.52	0.51	0.53
2	11:31:11	23	1	137	121	99	123	268	239	184	247	0.49	0.49	0.46	0.5
3	11:31:21	23	16	145	129	105	132	286	252	198	253	0.49	0.49	0.47	0.48
4	11:31:31	23	32	161	143	115	143	321	287	218	285	0.5	0.5	0.47	0.5
5	11:31:41	23	64	186	164	129	162	381	335	255	326	0.51	0.51	0.49	0.5
6	11:31:51	23	90	213	189	145	182	444	398	288	377	0.52	0.53	0.5	0.52
7	11:32:02	23	120	246	218	163	205	499	442	316	415	0.51	0.51	0.48	0.51
8	11:32:12	23	180	277	244	180	226	517	459	330	430	0.46	0.47	0.45	0.47
9	11:32:22	23	295	310	271	199	251	508	447	322	411	0.39	0.39	0.38	0.39
10	11:32:32	23	405	331	288	212	268	479	415	300	388	0.31	0.31	0.29	0.31
11	11:32:42	23	505	339	294	217	274	441	384	282	359	0.23	0.23	0.23	0.24
12	11:32:52	23	610	338	293	219	274	410	356	266	340	0.18	0.18	0.18	0.19
;		Ch1	Ch2	Ch3	Ch4	blue	green	brown
;	alpha:	0.207	0.205	0.213	0.222	0	0	0.217
;	ETRmax:	42.1	41.5	46.1	48.9	0	0	46
;	Ik:	203.3	201.9	217	220.5	0	0	212
;References: BL_EDF EDEG0148.REF2 GR_EDF EDEG0148.REF2 BR_EDF EDEG0148.REF2
(Replicate) culture Bc
04JUL2022 11:39:54 Gain: 23 Zoff: 10 18 28 11
No	Time	G	PAR	F1	F2	F3	F4	Fm1	Fm2	Fm3	Fm4	Y1	Y2	Y3	Y4
1	11:39:54	23	0	128	110	90	113	275	244	188	258	0.53	0.55	0.52	0.56
2	11:40:06	23	1	135	117	98	123	283	247	189	259	0.52	0.53	0.48	0.53
3	11:40:16	23	16	148	130	105	133	322	286	213	286	0.54	0.55	0.51	0.53
4	11:40:26	23	32	170	151	117	150	365	327	236	320	0.53	0.54	0.5	0.53
5	11:40:36	23	64	204	184	137	176	458	411	297	387	0.55	0.55	0.54	0.55
6	11:40:47	23	90	252	225	164	210	552	494	349	452	0.54	0.54	0.53	0.54
7	11:40:57	23	120	304	268	195	247	635	554	391	509	0.52	0.52	0.5	0.51
8	11:41:07	23	180	348	302	217	279	654	570	406	528	0.47	0.47	0.47	0.47
9	11:41:17	23	295	395	337	241	314	642	545	392	512	0.38	0.38	0.39	0.39
10	11:41:27	23	405	432	365	259	339	611	519	366	476	0.29	0.3	0.29	0.29
11	11:41:37	23	505	447	376	267	351	573	479	346	454	0.22	0.22	0.23	0.23
12	11:41:47	23	610	443	370	267	350	516	439	322	419	0.14	0.16	0.17	0.16
;		Ch1	Ch2	Ch3	Ch4	blue	green	brown
;	alpha:	0.222	0.227	0.221	0.234	0	0	0.223
;	ETRmax:	41	43.5	45.1	47.7	0	0	42.7
;	Ik:	184.7	191.6	203.9	204.1	0	0	191.8
;References: BL_EDF EDEG0148.REF2 GR_EDF EDEG0148.REF2 BR_EDF EDEG0148.REF2
(Replicate) culture Cc
04JUL2022 11:48:45 Gain: 23 Zoff: 10 18 28 11
No	Time	G	PAR	F1	F2	F3	F4	Fm1	Fm2	Fm3	Fm4	Y1	Y2	Y3	Y4
1	11:48:46	23	0	147	136	99	130	331	303	223	292	0.56	0.55	0.56	0.55
2	11:48:57	23	1	163	147	108	141	341	310	218	292	0.52	0.53	0.5	0.52
3	11:49:08	23	16	178	161	116	152	362	326	237	311	0.51	0.51	0.51	0.51
4	11:49:18	23	32	202	183	130	170	419	383	268	361	0.52	0.52	0.51	0.53
5	11:49:28	23	64	242	219	154	200	513	467	316	425	0.53	0.53	0.51	0.53
6	11:49:38	23	90	291	263	182	237	640	578	400	524	0.55	0.54	0.55	0.55
7	11:49:48	23	120	352	319	218	283	767	688	468	618	0.54	0.54	0.53	0.54
8	11:49:58	23	180	427	385	261	338	871	780	532	685	0.51	0.51	0.51	0.51
9	11:50:08	23	295	526	472	319	412	909	816	554	716	0.42	0.42	0.42	0.42
10	11:50:19	23	405	612	548	371	477	904	799	548	711	0.32	0.31	0.32	0.33
11	11:50:29	23	505	662	592	401	515	858	766	528	678	0.23	0.23	0.24	0.24
12	11:50:39	23	610	675	602	411	525	800	708	488	627	0.16	0.15	0.16	0.16
;		Ch1	Ch2	Ch3	Ch4	blue	green	brown
;	alpha:	0.229	0.227	0.229	0.229	0	0	0.227
;	ETRmax:	43.5	42.5	44.7	45	0	0	43.6
;	Ik:	190.5	187.4	195.6	196.4	0	0	191.5
;References: BL_EDF EDEG0148.REF2 GR_EDF EDEG0148.REF2 BR_EDF EDEG0148.REF2
(Replicate) culture Dc
04JUL2022 11:56:41 Gain: 23 Zoff: 10 18 28 11
No	Time	G	PAR	F1	F2	F3	F4	Fm1	Fm2	Fm3	Fm4	Y1	Y2	Y3	Y4
1	11:56:41	23	0	127	112	90	115	267	240	184	250	0.52	0.53	0.51	0.54
2	11:56:53	23	1	131	117	93	121	269	234	187	248	0.51	0.5	0.5	0.51
3	11:57:03	23	16	142	126	101	130	292	258	198	263	0.51	0.51	0.49	0.51
4	11:57:13	23	32	161	141	111	143	345	301	220	300	0.53	0.53	0.5	0.52
5	11:57:23	23	64	194	170	130	167	420	377	271	361	0.54	0.55	0.52	0.54
6	11:57:34	23	90	232	204	152	195	512	448	322	422	0.55	0.54	0.53	0.54
7	11:57:44	23	120	275	241	176	224	588	510	367	475	0.53	0.53	0.52	0.53
8	11:57:54	23	180	315	276	199	252	613	543	385	492	0.49	0.49	0.48	0.49
9	11:58:04	23	295	357	311	224	284	607	531	378	486	0.41	0.41	0.41	0.42
10	11:58:14	23	405	383	332	240	305	566	490	355	452	0.32	0.32	0.32	0.33
11	11:58:24	23	505	397	344	249	316	529	453	330	420	0.25	0.24	0.25	0.25
12	11:58:34	23	610	404	349	255	321	494	425	313	394	0.18	0.18	0.19	0.19
;		Ch1	Ch2	Ch3	Ch4	blue	green	brown
;	alpha:	0.216	0.218	0.209	0.225	0	0	0.21
;	ETRmax:	44.1	43.4	42.9	47.6	0	0	42.2
;	Ik:	204.1	198.9	204.9	211.2	0	0	200.7
;References: BL_EDF EDEG0148.REF2 GR_EDF EDEG0148.REF2 BR_EDF EDEG0148.REF2
(Replicate) culture Ec
04JUL2022 12:06:04 Gain: 23 Zoff: 10 18 28 11
No	Time	G	PAR	F1	F2	F3	F4	Fm1	Fm2	Fm3	Fm4	Y1	Y2	Y3	Y4
1	12:06:04	23	0	137	123	102	127	288	257	200	265	0.52	0.52	0.49	0.52
2	12:06:16	23	1	146	130	105	134	291	257	200	264	0.5	0.49	0.47	0.49
3	12:06:26	23	16	160	140	112	143	314	279	213	280	0.49	0.5	0.47	0.49
4	12:06:36	23	32	181	159	123	158	362	319	234	316	0.5	0.5	0.47	0.5
5	12:06:47	23	64	213	187	142	181	445	391	284	372	0.52	0.52	0.5	0.51
6	12:06:57	23	90	256	224	165	212	550	479	344	450	0.53	0.53	0.52	0.53
7	12:07:07	23	120	308	269	194	249	658	571	402	522	0.53	0.53	0.52	0.52
8	12:07:17	23	180	366	320	226	289	722	627	436	569	0.49	0.49	0.48	0.49
9	12:07:27	23	295	435	378	265	339	738	650	442	569	0.41	0.42	0.4	0.4
10	12:07:37	23	405	487	421	295	378	719	626	440	561	0.32	0.33	0.33	0.33
11	12:07:47	23	505	519	447	315	402	677	592	415	535	0.23	0.24	0.24	0.25
12	12:07:58	23	610	527	453	320	409	636	554	391	496	0.17	0.18	0.18	0.18
;		Ch1	Ch2	Ch3	Ch4	blue	green	brown
;	alpha:	0.206	0.206	0.207	0.208	0	0	0.206
;	ETRmax:	39.2	40.9	42.3	41.3	0	0	40.4
;	Ik:	189.7	198.2	203.8	199	0	0	196
;References: BL_EDF EDEG0148.REF2 GR_EDF EDEG0148.REF2 BR_EDF EDEG0148.REF2
