# Supplementary material for: Assessment of the recovery and photosynthetic efficiency of Breviolum psygmophilum and Effrenium voratum (Symbiodiniaceae) following cryopreservation
Source: PeerJ. 2023 Feb 28;11:e14885. doi: 10.7717/peerj.14885 (PMC9983422; doi:10.7717/peerj.14885)
Supplement: Supplemental Information 9 [file peerj-11-14885-s009.xlsx]

## Sheet: Breviolum psygmophilum
Cryopreserved Breviolum psygmophilum
Gain: 26 Zoff: 81 82 148 110
(Replicate) culture 1
08JUL2022 12:25:37 Gain: 26 Zoff: 81 82 148 110
No	Time	G	PAR	F1	F2	F3	F4	Fm1	Fm2	Fm3	Fm4	Y1	Y2	Y3	Y4
1	12:25:37	26	0	486	446	261	345	847	746	466	634	0.43	0.4	0.44	0.46
2	12:25:49	26	1	476	432	260	350	842	745	465	628	0.43	0.42	0.44	0.44
3	12:25:59	26	16	495	446	270	357	844	761	467	627	0.41	0.41	0.42	0.43
4	12:26:09	26	32	510	459	277	367	882	791	479	654	0.42	0.42	0.42	0.44
5	12:26:19	26	64	531	477	286	380	937	839	499	683	0.43	0.43	0.43	0.44
6	12:26:29	26	90	575	514	306	409	1036	937	557	749	0.44	0.45	0.45	0.45
7	12:26:39	26	120	653	580	343	459	1167	1026	618	827	0.44	0.43	0.44	0.44
8	12:26:49	26	180	751	664	395	523	1267	1110	680	902	0.41	0.4	0.42	0.42
9	12:27:00	26	295	897	789	471	622	1321	1156	701	933	0.32	0.32	0.33	0.33
10	12:27:10	26	405	1003	880	528	694	1312	1152	689	920	0.24	0.24	0.23	0.25
11	12:27:20	26	505	1066	934	560	737	1298	1138	695	917	0.18	0.18	0.19	0.2
12	12:27:30	26	610	1114	974	587	767	1303	1156	698	900	0.15	0.16	0.16	0.15
;		Ch1	Ch2	Ch3	Ch4	blue	green	brown
;	alpha:	0.188	0.196	0.199	0.191	0	0	0.19
;	ETRmax:	35.3	39.5	39.6	37	0	0	36.8
;	Ik:	187.3	201.6	199	194.3	0	0	193.2
;References: BL_EDF EDEG0148.REF2 GR_EDF EDEG0148.REF2 BR_EDF EDEG0148.REF2
(Replicate) culture 2
08JUL2022 12:29:57 Gain: 26 Zoff: 81 82 148 110
No	Time	G	PAR	F1	F2	F3	F4	Fm1	Fm2	Fm3	Fm4	Y1	Y2	Y3	Y4
1	12:29:57	26	0	486	424	264	350	840	750	461	630	0.42	0.43	0.43	0.44
2	12:30:09	26	1	476	425	264	350	840	736	472	616	0.43	0.42	0.44	0.43
3	12:30:19	26	16	491	440	274	360	840	746	473	644	0.42	0.41	0.42	0.44
4	12:30:29	26	32	511	455	283	372	892	782	478	661	0.43	0.42	0.41	0.44
5	12:30:39	26	64	538	479	296	389	960	840	520	701	0.44	0.43	0.43	0.45
6	12:30:49	26	90	594	528	322	424	1082	970	596	798	0.45	0.46	0.46	0.47
7	12:31:00	26	120	681	603	366	481	1227	1073	667	888	0.44	0.44	0.45	0.46
8	12:31:10	26	180	797	703	425	558	1342	1183	730	966	0.41	0.41	0.42	0.42
9	12:31:20	26	295	960	844	510	669	1439	1244	764	1004	0.33	0.32	0.33	0.33
10	12:31:30	26	405	1081	948	576	751	1415	1242	765	989	0.24	0.24	0.25	0.24
11	12:31:40	26	505	1156	1012	615	799	1416	1225	759	983	0.18	0.17	0.19	0.19
12	12:31:50	26	610	1208	1055	643	830	1402	1229	753	973	0.14	0.14	0.15	0.15
;		Ch1	Ch2	Ch3	Ch4	blue	green	brown
;	alpha:	0.181	0.182	0.189	0.195	0	0	0.185
;	ETRmax:	33.1	33.2	35.7	36.1	0	0	34.1
;	Ik:	182.5	182.8	188.4	185.2	0	0	183.8
;References: BL_EDF EDEG0148.REF2 GR_EDF EDEG0148.REF2 BR_EDF EDEG0148.REF2
(Replicate) culture 3
08JUL2022 12:34:08 Gain: 26 Zoff: 81 82 148 110
No	Time	G	PAR	F1	F2	F3	F4	Fm1	Fm2	Fm3	Fm4	Y1	Y2	Y3	Y4
1	12:34:08	26	0	433	384	229	304	700	620	375	518	0.38	0.38	0.39	0.41
2	12:34:20	26	1	418	374	221	296	705	622	370	519	0.41	0.4	0.4	0.43
3	12:34:30	26	16	431	384	227	304	720	624	382	523	0.4	0.38	0.41	0.42
4	12:34:40	26	32	440	393	233	312	712	650	383	525	0.38	0.4	0.39	0.41
5	12:34:50	26	64	453	404	239	321	755	667	406	559	0.4	0.39	0.41	0.43
6	12:35:01	26	90	487	433	257	344	812	731	434	606	0.4	0.41	0.41	0.43
7	12:35:11	26	120	539	478	282	378	894	789	471	657	0.4	0.39	0.4	0.42
8	12:35:21	26	180	602	534	315	421	945	837	507	683	0.36	0.36	0.38	0.38
9	12:35:31	26	295	689	608	360	482	980	865	520	696	0.3	0.3	0.31	0.31
10	12:35:41	26	405	753	661	395	526	977	847	518	694	0.23	0.22	0.24	0.24
11	12:35:51	26	505	795	697	418	554	966	857	508	686	0.18	0.19	0.18	0.19
12	12:36:01	26	610	828	726	436	575	963	847	512	682	0.14	0.14	0.15	0.16
;		Ch1	Ch2	Ch3	Ch4	blue	green	brown
;	alpha:	0.168	0.182	0.168	0.201	0	0	0.186
;	ETRmax:	34.2	38.9	33.8	41.4	0	0	39.5
;	Ik:	204	213.4	201.6	205.5	0	0	212.8
;References: BL_EDF EDEG0148.REF2 GR_EDF EDEG0148.REF2 BR_EDF EDEG0148.REF2
(Replicate) culture 4
08JUL2022 12:38:53 Gain: 26 Zoff: 81 82 148 110
No	Time	G	PAR	F1	F2	F3	F4	Fm1	Fm2	Fm3	Fm4	Y1	Y2	Y3	Y4
1	12:38:54	26	0	521	459	281	372	887	794	481	667	0.41	0.42	0.42	0.44
2	12:39:05	26	1	517	460	279	365	881	795	477	659	0.41	0.42	0.42	0.45
3	12:39:16	26	16	529	471	285	376	902	795	479	655	0.41	0.41	0.41	0.43
4	12:39:26	26	32	545	485	292	386	928	809	511	688	0.41	0.4	0.43	0.44
5	12:39:36	26	64	571	506	305	402	1004	863	523	719	0.43	0.41	0.42	0.44
6	12:39:46	26	90	620	548	327	433	1102	965	584	785	0.44	0.43	0.44	0.45
7	12:39:56	26	120	695	612	365	482	1216	1068	648	866	0.43	0.43	0.44	0.44
8	12:40:06	26	180	796	697	415	552	1334	1134	692	930	0.4	0.39	0.4	0.41
9	12:40:16	26	295	940	819	488	650	1387	1181	723	965	0.32	0.31	0.33	0.33
10	12:40:27	26	405	1042	906	543	720	1370	1177	718	959	0.24	0.23	0.24	0.25
11	12:40:37	26	505	1098	954	575	757	1329	1163	697	925	0.17	0.18	0.18	0.18
12	12:40:47	26	610	1135	985	595	780	1317	1143	692	918	0.14	0.14	0.14	0.15
;		Ch1	Ch2	Ch3	Ch4	blue	green	brown
;	alpha:	0.17	0.19	0.178	0.189	0	0	0.181
;	ETRmax:	30.7	37.4	32.8	36.7	0	0	34
;	Ik:	180.7	196.9	184.6	193.8	0	0	188.4
;References: BL_EDF EDEG0148.REF2 GR_EDF EDEG0148.REF2 BR_EDF EDEG0148.REF2
(Replicate) culture 5
08JUL2022 12:42:44 Gain: 26 Zoff: 81 82 148 110
No	Time	G	PAR	F1	F2	F3	F4	Fm1	Fm2	Fm3	Fm4	Y1	Y2	Y3	Y4
1	12:42:44	26	0	450	408	245	317	719	637	389	528	0.37	0.36	0.37	0.4
2	12:42:56	26	1	438	394	235	304	727	648	385	534	0.4	0.39	0.39	0.43
3	12:43:06	26	16	456	409	244	319	744	663	400	544	0.39	0.38	0.39	0.41
4	12:43:16	26	32	474	425	253	331	764	693	412	567	0.38	0.39	0.39	0.42
5	12:43:26	26	64	498	444	264	346	821	723	435	602	0.39	0.39	0.39	0.43
6	12:43:37	26	90	543	483	285	376	907	806	478	660	0.4	0.4	0.4	0.43
7	12:43:47	26	120	608	536	318	417	1020	877	534	717	0.4	0.39	0.4	0.42
8	12:43:57	26	180	687	603	357	470	1082	941	566	760	0.37	0.36	0.37	0.38
9	12:44:07	26	295	791	691	409	542	1124	974	580	781	0.3	0.29	0.29	0.31
10	12:44:17	26	405	861	748	446	589	1101	963	582	767	0.22	0.22	0.23	0.23
11	12:44:27	26	505	902	783	468	617	1094	941	569	750	0.18	0.17	0.18	0.18
12	12:44:37	26	610	931	807	484	633	1076	942	569	743	0.13	0.14	0.15	0.15
;		Ch1	Ch2	Ch3	Ch4	blue	green	brown
;	alpha:	0.166	0.171	0.186	0.187	0	0	0.179
;	ETRmax:	32.8	35.4	39.3	38.2	0	0	36.8
;	Ik:	197.4	207.4	211.6	204.7	0	0	205.7
;References: BL_EDF EDEG0148.REF2 GR_EDF EDEG0148.REF2 BR_EDF EDEG0148.REF2
Control Breviolum psygmophilum
(Replicate) culture 1c
08JUL2022 12:47:21 Gain: 26 Zoff: 81 82 148 110
No	Time	G	PAR	F1	F2	F3	F4	Fm1	Fm2	Fm3	Fm4	Y1	Y2	Y3	Y4
1	12:47:22	26	0	426	399	229	308	823	750	448	629	0.48	0.47	0.49	0.51
2	12:47:34	26	1	441	405	237	318	814	749	464	617	0.46	0.46	0.49	0.48
3	12:47:44	26	16	463	425	250	333	844	763	466	642	0.45	0.44	0.46	0.48
4	12:47:54	26	32	484	447	262	350	898	815	485	673	0.46	0.45	0.46	0.48
5	12:48:04	26	64	522	479	279	374	995	901	545	734	0.48	0.47	0.49	0.49
6	12:48:14	26	90	591	540	313	417	1153	1044	641	851	0.49	0.48	0.51	0.51
7	12:48:24	26	120	694	632	368	487	1326	1201	716	974	0.48	0.47	0.49	0.5
8	12:48:34	26	180	827	750	436	579	1472	1317	783	1062	0.44	0.43	0.44	0.45
9	12:48:44	26	295	1003	902	527	704	1528	1368	815	1105	0.34	0.34	0.35	0.36
10	12:48:55	26	405	1134	1015	599	798	1523	1378	809	1095	0.26	0.26	0.26	0.27
11	12:49:05	26	505	1215	1083	644	853	1521	1355	807	1075	0.2	0.2	0.2	0.21
12	12:49:15	26	610	1269	1134	677	892	1508	1356	813	1055	0.16	0.16	0.17	0.15
;		Ch1	Ch2	Ch3	Ch4	blue	green	brown
;	alpha:	0.212	0.215	0.218	0.214	0	0	0.227
;	ETRmax:	41.3	44.3	43.2	40.3	0	0	44.5
;	Ik:	195.4	205.9	198.6	188.3	0	0	196.3
;References: BL_EDF EDEG0148.REF2 GR_EDF EDEG0148.REF2 BR_EDF EDEG0148.REF2
(Replicate) culture 2c
08JUL2022 12:51:36 Gain: 26 Zoff: 81 82 148 110
No	Time	G	PAR	F1	F2	F3	F4	Fm1	Fm2	Fm3	Fm4	Y1	Y2	Y3	Y4
1	12:51:37	26	0	479	445	243	333	863	783	468	637	0.44	0.43	0.48	0.48
2	12:51:48	26	1	474	447	253	332	851	785	463	637	0.44	0.43	0.45	0.48
3	12:51:59	26	16	494	462	262	347	883	819	475	646	0.44	0.44	0.45	0.46
4	12:52:09	26	32	523	485	274	365	936	869	510	689	0.44	0.44	0.46	0.47
5	12:52:19	26	64	567	521	294	391	1067	952	569	768	0.47	0.45	0.48	0.49
6	12:52:29	26	90	641	585	330	439	1238	1139	644	890	0.48	0.49	0.49	0.51
7	12:52:39	26	120	754	685	386	513	1438	1280	771	1000	0.48	0.46	0.5	0.49
8	12:52:49	26	180	909	818	464	614	1626	1437	835	1143	0.44	0.43	0.44	0.46
9	12:52:59	26	295	1125	1003	574	759	1718	1501	880	1185	0.35	0.33	0.35	0.36
10	12:53:09	26	405	1279	1136	655	863	1730	1525	884	1169	0.26	0.26	0.26	0.26
11	12:53:20	26	505	1375	1221	708	929	1683	1484	885	1160	0.18	0.18	0.2	0.2
12	12:53:30	26	610	1437	1275	742	968	1516	1336	706	982	0.05	0.05	----	0.01
;		Ch1	Ch2	Ch3	Ch4	blue	green	brown
;	alpha:	0.152	0.149	0.232	0.143	0	0	0.194
;	ETRmax:	22.8	22.1	44.2	20.5	0	0	34.3
;	Ik:	149.5	148.3	190.4	143.3	0	0	176.7
;References: BL_EDF EDEG0148.REF2 GR_EDF EDEG0148.REF2 BR_EDF EDEG0148.REF2
(Replicate) culture 3c
08JUL2022 12:56:08 Gain: 26 Zoff: 81 82 148 110
No	Time	G	PAR	F1	F2	F3	F4	Fm1	Fm2	Fm3	Fm4	Y1	Y2	Y3	Y4
1	12:56:08	26	0	492	453	265	351	903	810	493	671	0.46	0.44	0.46	0.48
2	12:56:20	26	1	494	454	267	348	892	813	493	664	0.45	0.44	0.46	0.48
3	12:56:30	26	16	511	468	277	361	909	826	509	667	0.44	0.43	0.46	0.46
4	12:56:40	26	32	536	490	292	379	974	881	526	719	0.45	0.44	0.44	0.47
5	12:56:51	26	64	575	524	309	404	1073	962	581	796	0.46	0.46	0.47	0.49
6	12:57:01	26	90	646	585	343	449	1249	1116	676	890	0.48	0.48	0.49	0.5
7	12:57:11	26	120	752	677	396	518	1434	1268	762	1017	0.48	0.47	0.48	0.49
8	12:57:21	26	180	895	803	468	614	1597	1404	843	1117	0.44	0.43	0.44	0.45
9	12:57:31	26	295	1098	977	573	753	1686	1479	889	1183	0.35	0.34	0.36	0.36
10	12:57:41	26	405	1249	1109	652	856	1685	1486	883	1173	0.26	0.25	0.26	0.27
11	12:57:51	26	505	1342	1189	703	918	1657	1472	874	1150	0.19	0.19	0.2	0.2
12	12:58:02	26	610	1398	1238	734	955	1512	1337	733	1004	0.08	0.07	----	0.05
;		Ch1	Ch2	Ch3	Ch4	blue	green	brown
;	alpha:	0.16	0.161	0.194	0.156	0	0	0.156
;	ETRmax:	25	25.3	35.1	23.7	0	0	23.9
;	Ik:	155.5	157.7	180.7	151.9	0	0	153.3
;References: BL_EDF EDEG0148.REF2 GR_EDF EDEG0148.REF2 BR_EDF EDEG0148.REF2
(Replicate) culture 4c
08JUL2022 13:00:58 Gain: 26 Zoff: 81 82 148 110
No	Time	G	PAR	F1	F2	F3	F4	Fm1	Fm2	Fm3	Fm4	Y1	Y2	Y3	Y4
1	13:00:58	26	0	452	414	248	318	843	759	466	635	0.46	0.45	0.47	0.5
2	13:01:10	26	1	458	408	247	324	833	764	467	638	0.45	0.47	0.47	0.49
3	13:01:20	26	16	476	431	257	339	865	782	473	638	0.45	0.45	0.46	0.47
4	13:01:30	26	32	498	452	268	355	926	832	509	700	0.46	0.46	0.47	0.49
5	13:01:40	26	64	530	479	284	376	1001	908	550	731	0.47	0.47	0.48	0.49
6	13:01:50	26	90	593	534	315	415	1166	1038	630	848	0.49	0.49	0.5	0.51
7	13:02:00	26	120	688	616	364	478	1316	1173	712	947	0.48	0.47	0.49	0.5
8	13:02:11	26	180	816	727	430	564	1454	1290	770	1026	0.44	0.44	0.44	0.45
9	13:02:21	26	295	1001	885	529	692	1524	1340	808	1055	0.34	0.34	0.35	0.34
10	13:02:31	26	405	1143	1007	605	787	1518	1348	826	1066	0.25	0.25	0.27	0.26
11	13:02:41	26	505	1224	1078	651	843	1511	1318	797	1046	0.19	0.18	0.18	0.19
12	13:02:51	26	505	1235	1089	656	845	1519	1312	808	1035	0.19	0.17	0.19	0.18
;		Ch1	Ch2	Ch3	Ch4	blue	green	brown
;	alpha:	0.198	0.187	0.203	0.211	0	0	0.198
;	ETRmax:	34.9	31.6	36.1	37.4	0	0	34.5
;	Ik:	176.7	168.6	177.7	177.2	0	0	174.1
;References: BL_EDF EDEG0148.REF2 GR_EDF EDEG0148.REF2 BR_EDF EDEG0148.REF2
(Replicate) culture 5c
08JUL2022 13:05:07 Gain: 26 Zoff: 81 82 148 110
No	Time	G	PAR	F1	F2	F3	F4	Fm1	Fm2	Fm3	Fm4	Y1	Y2	Y3	Y4
1	13:05:07	26	0	497	445	265	351	863	789	476	637	0.42	0.44	0.44	0.45
2	13:05:19	26	1	489	448	266	341	870	784	482	643	0.44	0.43	0.45	0.47
3	13:05:29	26	16	506	463	276	357	891	795	495	663	0.43	0.42	0.44	0.46
4	13:05:39	26	32	533	486	288	374	954	863	511	708	0.44	0.44	0.44	0.47
5	13:05:49	26	64	573	521	307	400	1065	951	574	766	0.46	0.45	0.47	0.48
6	13:06:00	26	90	644	583	341	445	1240	1127	646	877	0.48	0.48	0.47	0.49
7	13:06:10	26	120	750	677	393	514	1425	1276	749	1005	0.47	0.47	0.48	0.49
8	13:06:20	26	180	905	815	470	617	1606	1430	840	1121	0.44	0.43	0.44	0.45
9	13:06:30	26	295	1124	1004	583	765	1710	1532	902	1191	0.34	0.34	0.35	0.36
10	13:06:40	26	405	1284	1141	667	874	1716	1524	899	1181	0.25	0.25	0.26	0.26
11	13:06:50	26	505	1378	1223	716	936	1697	1508	902	1172	0.19	0.19	0.21	0.2
12	13:07:00	26	610	1441	1277	751	978	1484	1276	665	959	0.03	----	----	----
;		Ch1	Ch2	Ch3	Ch4	blue	green	brown
;	alpha:	0.147	0.192	0.23	0.229	0	0	0.196
;	ETRmax:	21.4	34.8	44.9	45	0	0	35.7
;	Ik:	145.8	180.8	194.7	196.6	0	0	181.5
;References: BL_EDF EDEG0148.REF2 GR_EDF EDEG0148.REF2 BR_EDF EDEG0148.REF2

## Sheet: Effrenium voratum
Cryopreserved Effrenium voratum
08JUL2022 11:14:42 Gain: 23 Zoff: 10 17 27 11
(Replicate) culture B
08JUL2022 11:19:04 Gain: 23 Zoff: 10 17 27 11
No	Time	G	PAR	F1	F2	F3	F4	Fm1	Fm2	Fm3	Fm4	Y1	Y2	Y3	Y4
1	11:19:04	23	0	192	193	154	186	380	388	296	385	0.49	0.5	0.48	0.52
2	11:19:16	23	1	202	209	163	200	391	402	313	398	0.48	0.48	0.48	0.5
3	11:19:26	23	16	227	231	180	224	420	437	332	428	0.46	0.47	0.46	0.48
4	11:19:36	23	32	258	263	203	253	470	486	365	469	0.45	0.46	0.44	0.46
5	11:19:46	23	64	303	310	235	294	557	576	435	545	0.46	0.46	0.46	0.46
6	11:19:56	23	90	362	374	279	348	687	705	518	655	0.47	0.47	0.46	0.47
7	11:20:06	23	120	430	446	328	408	803	834	611	765	0.46	0.47	0.46	0.47
8	11:20:17	23	180	527	547	396	490	920	957	693	866	0.43	0.43	0.43	0.43
9	11:20:27	23	295	658	685	488	603	1024	1064	759	943	0.36	0.36	0.36	0.36
10	11:20:37	23	405	787	819	580	715	1084	1138	805	997	0.27	0.28	0.28	0.28
11	11:20:47	23	505	878	913	647	793	1099	1155	826	1004	0.2	0.21	0.22	0.21
12	11:20:57	23	610	926	964	685	836	1080	1112	802	978	0.14	0.13	0.15	0.15
;		Ch1	Ch2	Ch3	Ch4	blue	green	brown
;	alpha:	0.204	0.202	0.201	0.207	0	0	0.205
;	ETRmax:	40.9	40.7	41	43.6	0	0	41.9
;	Ik:	200.4	201.3	204.4	210.2	0	0	204.9
;References: BL_EDF EDEG0148.REF2 GR_EDF EDEG0148.REF2 BR_EDF EDEG0148.REF2
(Replicate) culture A
08JUL2022 11:27:08 Gain: 23 Zoff: 10 17 27 11
No	Time	G	PAR	F1	F2	F3	F4	Fm1	Fm2	Fm3	Fm4	Y1	Y2	Y3	Y4
1	11:27:08	23	0	206	203	164	197	415	428	333	423	0.5	0.53	0.51	0.53
2	11:27:20	23	1	215	219	171	212	426	431	341	432	0.5	0.49	0.5	0.51
3	11:27:30	23	16	238	240	189	234	454	462	363	457	0.48	0.48	0.48	0.49
4	11:27:40	23	32	267	270	210	260	511	511	395	503	0.48	0.47	0.47	0.48
5	11:27:51	23	64	309	315	241	298	592	611	453	579	0.48	0.48	0.47	0.49
6	11:28:01	23	90	366	375	283	347	736	753	559	700	0.5	0.5	0.49	0.5
7	11:28:11	23	120	436	449	333	407	862	898	648	808	0.49	0.5	0.49	0.5
8	11:28:21	23	180	531	547	399	485	979	1027	732	893	0.46	0.47	0.45	0.46
9	11:28:31	23	295	660	680	488	592	1052	1087	782	954	0.37	0.37	0.38	0.38
10	11:28:41	23	405	771	795	569	685	1054	1104	792	958	0.27	0.28	0.28	0.28
11	11:28:51	23	505	834	859	617	739	1020	1049	769	924	0.18	0.18	0.2	0.2
12	11:29:02	23	610	844	869	626	749	958	986	721	862	0.12	0.12	0.13	0.13
;		Ch1	Ch2	Ch3	Ch4	blue	green	brown
;	alpha:	0.207	0.215	0.209	0.217	0	0	0.213
;	ETRmax:	35.7	37.7	38.9	40.6	0	0	38.1
;	Ik:	172.1	175.3	186.2	187.5	0	0	179.3
;References: BL_EDF EDEG0148.REF2 GR_EDF EDEG0148.REF2 BR_EDF EDEG0148.REF2
(Replicate) culture C
08JUL2022 11:31:30 Gain: 23 Zoff: 10 17 27 11
No	Time	G	PAR	F1	F2	F3	F4	Fm1	Fm2	Fm3	Fm4	Y1	Y2	Y3	Y4
1	11:31:30	23	0	186	178	150	185	370	377	305	386	0.5	0.53	0.51	0.52
2	11:31:41	23	1	197	193	163	201	382	380	313	391	0.48	0.49	0.48	0.49
3	11:31:51	23	16	220	218	180	222	407	410	329	419	0.46	0.47	0.45	0.47
4	11:32:02	23	32	246	245	200	247	460	457	368	462	0.47	0.46	0.46	0.47
5	11:32:12	23	64	289	289	230	284	549	556	433	540	0.47	0.48	0.47	0.47
6	11:32:22	23	90	347	350	273	337	667	683	516	647	0.48	0.49	0.47	0.48
7	11:32:32	23	120	416	423	323	396	801	821	609	754	0.48	0.48	0.47	0.47
8	11:32:42	23	180	511	522	390	476	932	952	703	863	0.45	0.45	0.45	0.45
9	11:32:52	23	295	646	661	485	588	1030	1050	770	936	0.37	0.37	0.37	0.37
10	11:33:02	23	405	777	795	578	699	1097	1121	822	994	0.29	0.29	0.3	0.3
11	11:33:13	23	505	879	898	653	785	1129	1142	841	1005	0.22	0.21	0.22	0.22
12	11:33:23	23	610	935	955	697	831	1089	1116	820	978	0.14	0.14	0.15	0.15
;		Ch1	Ch2	Ch3	Ch4	blue	green	brown
;	alpha:	0.205	0.212	0.205	0.209	0	0	0.214
;	ETRmax:	40.2	42.6	43.5	43.8	0	0	45
;	Ik:	196.1	201	212.1	209.7	0	0	210.3
;References: BL_EDF EDEG0148.REF2 GR_EDF EDEG0148.REF2 BR_EDF EDEG0148.REF2
(Replicate) culture D
08JUL2022 11:36:03 Gain: 23 Zoff: 10 17 27 11
No	Time	G	PAR	F1	F2	F3	F4	Fm1	Fm2	Fm3	Fm4	Y1	Y2	Y3	Y4
1	11:36:04	23	0	208	214	173	215	425	437	354	448	0.51	0.51	0.51	0.52
2	11:36:15	23	1	222	226	188	230	433	446	354	452	0.49	0.49	0.47	0.49
3	11:36:25	23	16	245	249	204	252	461	469	374	483	0.47	0.47	0.45	0.48
4	11:36:36	23	32	278	282	227	281	525	543	423	528	0.47	0.48	0.46	0.47
5	11:36:46	23	64	329	334	263	325	631	643	489	620	0.48	0.48	0.46	0.48
6	11:36:56	23	90	399	407	313	388	766	787	588	741	0.48	0.48	0.47	0.48
7	11:37:06	23	120	477	490	371	455	913	941	692	859	0.48	0.48	0.46	0.47
8	11:37:16	23	180	584	603	448	543	1053	1088	807	978	0.45	0.45	0.44	0.44
9	11:37:26	23	295	734	758	555	669	1176	1216	884	1068	0.38	0.38	0.37	0.37
10	11:37:36	23	405	886	914	664	795	1245	1291	947	1136	0.29	0.29	0.3	0.3
11	11:37:47	23	505	993	1025	747	884	1252	1297	946	1121	0.21	0.21	0.21	0.21
12	11:37:57	23	610	1037	1069	782	920	1212	1235	916	1080	0.14	0.13	0.15	0.15
;		Ch1	Ch2	Ch3	Ch4	blue	green	brown
;	alpha:	0.207	0.208	0.203	0.207	0	0	0.206
;	ETRmax:	41.4	41.2	42.1	43.2	0	0	41.9
;	Ik:	200.1	197.9	207.6	209.2	0	0	203.4
;References: BL_EDF EDEG0148.REF2 GR_EDF EDEG0148.REF2 BR_EDF EDEG0148.REF2
(Replicate) culture E
08JUL2022 11:40:40 Gain: 23 Zoff: 10 17 27 11
No	Time	G	PAR	F1	F2	F3	F4	Fm1	Fm2	Fm3	Fm4	Y1	Y2	Y3	Y4
1	11:40:40	23	0	192	189	159	197	388	387	312	392	0.51	0.51	0.49	0.5
2	11:40:52	23	1	212	207	172	211	403	406	329	415	0.47	0.49	0.48	0.49
3	11:41:02	23	16	237	233	192	238	435	441	349	444	0.46	0.47	0.45	0.46
4	11:41:12	23	32	269	268	217	269	495	496	392	497	0.46	0.46	0.45	0.46
5	11:41:22	23	64	317	317	251	311	587	599	463	581	0.46	0.47	0.46	0.46
6	11:41:32	23	90	381	386	298	368	721	744	555	692	0.47	0.48	0.46	0.47
7	11:41:42	23	120	456	464	351	433	865	884	657	807	0.47	0.48	0.47	0.46
8	11:41:53	23	180	558	570	422	517	997	1024	744	923	0.44	0.44	0.43	0.44
9	11:42:03	23	295	698	714	519	634	1100	1121	814	996	0.37	0.36	0.36	0.36
10	11:42:13	23	405	838	859	618	750	1157	1207	858	1040	0.28	0.29	0.28	0.28
11	11:42:23	23	505	933	956	687	830	1179	1213	868	1054	0.21	0.21	0.21	0.21
12	11:42:33	23	610	983	1008	727	871	1144	1168	849	1023	0.14	0.14	0.14	0.15
;		Ch1	Ch2	Ch3	Ch4	blue	green	brown
;	alpha:	0.204	0.208	0.202	0.205	0	0	0.21
;	ETRmax:	39.6	41.7	40.2	42.7	0	0	43.2
;	Ik:	193.9	200.3	199.2	207.8	0	0	206.3
;References: BL_EDF EDEG0148.REF2 GR_EDF EDEG0148.REF2 BR_EDF EDEG0148.REF2
Control Effrenium voratum
(Replicate) culture Ac
08JUL2022 11:44:55 Gain: 23 Zoff: 10 17 27 11
No	Time	G	PAR	F1	F2	F3	F4	Fm1	Fm2	Fm3	Fm4	Y1	Y2	Y3	Y4
1	11:44:55	23	0	190	186	153	189	361	360	285	361	0.47	0.48	0.46	0.48
2	11:45:07	23	1	198	198	162	200	367	370	295	372	0.46	0.46	0.45	0.46
3	11:45:17	23	16	219	218	178	221	400	402	315	404	0.45	0.46	0.43	0.45
4	11:45:27	23	32	248	247	198	247	457	471	357	457	0.46	0.48	0.45	0.46
5	11:45:38	23	64	296	296	231	289	570	580	435	557	0.48	0.49	0.47	0.48
6	11:45:48	23	90	366	370	281	349	727	745	549	692	0.5	0.5	0.49	0.5
7	11:45:58	23	120	447	457	338	418	890	917	656	823	0.5	0.5	0.48	0.49
8	11:46:08	23	180	561	577	415	513	1055	1095	775	960	0.47	0.47	0.46	0.47
9	11:46:18	23	295	728	751	530	653	1167	1232	856	1067	0.38	0.39	0.38	0.39
10	11:46:28	23	405	885	915	640	787	1265	1309	911	1126	0.3	0.3	0.3	0.3
11	11:46:38	23	505	1010	1044	731	891	1307	1359	948	1159	0.23	0.23	0.23	0.23
12	11:46:49	23	610	1082	1120	787	952	1289	1343	950	1147	0.16	0.17	0.17	0.17
;		Ch1	Ch2	Ch3	Ch4	blue	green	brown
;	alpha:	0.189	0.197	0.193	0.193	0	0	0.195
;	ETRmax:	36.2	37.9	38.1	38	0	0	37.9
;	Ik:	191.7	192.6	197.9	196.5	0	0	194.3
;References: BL_EDF EDEG0148.REF2 GR_EDF EDEG0148.REF2 BR_EDF EDEG0148.REF2
(Replicate) culture Bc
08JUL2022 11:49:34 Gain: 23 Zoff: 10 17 27 11
No	Time	G	PAR	F1	F2	F3	F4	Fm1	Fm2	Fm3	Fm4	Y1	Y2	Y3	Y4
1	11:49:35	23	0	180	177	147	185	373	374	293	372	0.52	0.53	0.5	0.5
2	11:49:46	23	1	195	193	161	199	384	379	305	385	0.49	0.49	0.47	0.48
3	11:49:56	23	16	217	215	176	218	407	415	329	412	0.47	0.48	0.47	0.47
4	11:50:07	23	32	245	243	194	241	460	468	355	452	0.47	0.48	0.45	0.47
5	11:50:17	23	64	285	284	223	275	539	552	420	524	0.47	0.49	0.47	0.48
6	11:50:27	23	90	336	336	261	318	662	672	505	632	0.49	0.5	0.48	0.5
7	11:50:37	23	120	400	403	306	371	794	797	601	727	0.5	0.49	0.49	0.49
8	11:50:47	23	180	491	496	370	446	921	938	693	837	0.47	0.47	0.47	0.47
9	11:50:57	23	295	627	635	467	557	1034	1049	779	914	0.39	0.39	0.4	0.39
10	11:51:07	23	405	764	779	570	672	1110	1133	844	975	0.31	0.31	0.32	0.31
11	11:51:17	23	505	881	901	659	768	1161	1190	878	1018	0.24	0.24	0.25	0.25
12	11:51:28	23	610	958	984	724	834	1156	1189	882	1011	0.17	0.17	0.18	0.18
;		Ch1	Ch2	Ch3	Ch4	blue	green	brown
;	alpha:	0.215	0.217	0.207	0.209	0	0	0.214
;	ETRmax:	46	47.6	45.3	45.1	0	0	47.2
;	Ik:	213.5	219.5	218.5	216.3	0	0	220.7
;References: BL_EDF EDEG0148.REF2 GR_EDF EDEG0148.REF2 BR_EDF EDEG0148.REF2
(Replicate) culture Cc
08JUL2022 11:53:34 Gain: 23 Zoff: 10 17 27 11
No	Time	G	PAR	F1	F2	F3	F4	Fm1	Fm2	Fm3	Fm4	Y1	Y2	Y3	Y4
1	11:53:34	23	0	194	196	169	209	372	383	318	407	0.48	0.49	0.47	0.49
2	11:53:46	23	1	206	209	181	223	387	397	329	422	0.47	0.47	0.45	0.47
3	11:53:56	23	16	229	233	197	245	417	430	359	445	0.45	0.46	0.45	0.45
4	11:54:06	23	32	259	263	219	272	471	489	394	499	0.45	0.46	0.44	0.45
5	11:54:16	23	64	303	309	252	311	558	581	458	570	0.46	0.47	0.45	0.45
6	11:54:26	23	90	361	371	296	364	690	712	554	677	0.48	0.48	0.47	0.46
7	11:54:37	23	120	428	442	346	421	827	849	649	797	0.48	0.48	0.47	0.47
8	11:54:47	23	180	523	540	415	499	961	1000	754	907	0.46	0.46	0.45	0.45
9	11:54:57	23	295	663	688	519	617	1078	1119	843	999	0.38	0.39	0.38	0.38
10	11:55:07	23	405	813	845	630	745	1160	1215	909	1070	0.3	0.3	0.31	0.3
11	11:55:17	23	505	933	973	725	847	1216	1269	946	1114	0.23	0.23	0.23	0.24
12	11:55:27	23	610	1011	1056	788	912	1211	1268	960	1103	0.17	0.17	0.18	0.17
;		Ch1	Ch2	Ch3	Ch4	blue	green	brown
;	alpha:	0.17	0.203	0.195	0.202	0	0	0.199
;	ETRmax:	32.9	42.3	42.2	44.4	0	0	41.9
;	Ik:	193.8	208.4	216.5	219.3	0	0	210.6
;References: BL_EDF EDEG0148.REF2 GR_EDF EDEG0148.REF2 BR_EDF EDEG0148.REF2
(Replicate) culture Dc
08JUL2022 11:58:12 Gain: 23 Zoff: 10 17 27 11
No	Time	G	PAR	F1	F2	F3	F4	Fm1	Fm2	Fm3	Fm4	Y1	Y2	Y3	Y4
1	11:58:13	23	0	176	174	146	185	339	335	281	361	0.48	0.48	0.48	0.49
2	11:58:24	23	1	180	178	153	193	348	348	281	369	0.48	0.49	0.46	0.48
3	11:58:34	23	16	199	197	165	209	367	375	302	381	0.46	0.47	0.45	0.45
4	11:58:45	23	32	220	219	181	228	398	415	325	417	0.45	0.47	0.44	0.45
5	11:58:55	23	64	250	250	202	255	459	469	369	470	0.46	0.47	0.45	0.46
6	11:59:05	23	90	290	292	231	291	555	569	439	554	0.48	0.49	0.47	0.47
7	11:59:15	23	120	340	347	268	335	657	676	503	634	0.48	0.49	0.47	0.47
8	11:59:25	23	180	413	424	319	396	764	789	582	731	0.46	0.46	0.45	0.46
9	11:59:35	23	295	519	534	394	484	867	900	651	805	0.4	0.41	0.39	0.4
10	11:59:45	23	405	639	662	483	585	957	994	721	863	0.33	0.33	0.33	0.32
11	11:59:56	23	505	745	776	564	672	993	1043	761	896	0.25	0.26	0.26	0.25
12	12:00:06	23	610	822	857	623	738	1019	1055	774	925	0.19	0.19	0.2	0.2
;		Ch1	Ch2	Ch3	Ch4	blue	green	brown
;	alpha:	0.186	0.189	0.199	0.201	0	0.285	0.196
;	ETRmax:	39.9	40.4	47.9	47.8	0	0.4	44.6
;	Ik:	214.9	213.6	241.5	238.2	0	1.3	227.6
;References: BL_EDF EDEG0148.REF2 GR_EDF EDEG0148.REF2 BR_EDF EDEG0148.REF2
(Replicate) culture Ec
08JUL2022 12:02:50 Gain: 23 Zoff: 10 17 27 11
No	Time	G	PAR	F1	F2	F3	F4	Fm1	Fm2	Fm3	Fm4	Y1	Y2	Y3	Y4
1	12:02:50	23	0	189	184	153	186	373	367	288	363	0.49	0.5	0.47	0.49
2	12:03:02	23	1	211	206	167	207	394	398	315	390	0.46	0.48	0.47	0.47
3	12:03:12	23	16	239	235	189	233	442	439	335	429	0.46	0.46	0.44	0.46
4	12:03:22	23	32	275	272	214	265	514	517	389	492	0.46	0.47	0.45	0.46
5	12:03:32	23	64	332	329	252	313	627	633	469	587	0.47	0.48	0.46	0.47
6	12:03:42	23	90	402	404	302	374	782	792	564	721	0.49	0.49	0.46	0.48
7	12:03:53	23	120	486	490	359	443	941	950	676	844	0.48	0.48	0.47	0.48
8	12:04:03	23	180	592	599	430	529	1091	1095	779	965	0.46	0.45	0.45	0.45
9	12:04:13	23	295	734	744	527	644	1165	1202	842	1029	0.37	0.38	0.37	0.37
10	12:04:23	23	405	861	875	617	749	1218	1243	869	1064	0.29	0.3	0.29	0.3
11	12:04:33	23	505	950	967	682	824	1201	1234	876	1065	0.21	0.22	0.22	0.23
12	12:04:43	23	610	986	1004	712	854	1144	1173	835	1003	0.14	0.14	0.15	0.15
;		Ch1	Ch2	Ch3	Ch4	blue	green	brown
;	alpha:	0.203	0.205	0.174	0.201	0	0	0.204
;	ETRmax:	38.9	40.6	32.5	40.9	0	0	40.6
;	Ik:	191.3	197.5	186.7	203.1	0	0	199.2
;References: BL_EDF EDEG0148.REF2 GR_EDF EDEG0148.REF2 BR_EDF EDEG0148.REF2
