# Supplementary material for: Assessment of the recovery and photosynthetic efficiency of Breviolum psygmophilum and Effrenium voratum (Symbiodiniaceae) following cryopreservation
Source: PeerJ. 2023 Feb 28;11:e14885. doi: 10.7717/peerj.14885 (PMC9983422; doi:10.7717/peerj.14885)
Supplement: Supplemental Information 10 [file peerj-11-14885-s010.xlsx]

## Sheet: Breviolum psygmophilum
Control Breviolum psygmophilum
Gain: 26 Zoff: 112 93 157 119
(Replicate) culture 5c
12JUL2022 14:11:16 Gain: 26 Zoff: 112 93 157 119
No	Time	G	PAR	F1	F2	F3	F4	Fm1	Fm2	Fm3	Fm4	Y1	Y2	Y3	Y4
1	14:11:17	26	0	424	358	225	314	694	617	387	534	0.39	0.42	0.42	0.41
2	14:11:28	26	1	412	364	230	309	717	631	394	529	0.43	0.42	0.42	0.42
3	14:11:38	26	16	438	389	242	322	741	656	417	554	0.41	0.41	0.42	0.42
4	14:11:49	26	32	472	416	260	345	822	719	453	610	0.43	0.42	0.43	0.43
5	14:11:59	26	64	518	455	281	374	922	808	492	683	0.44	0.44	0.43	0.45
6	14:12:09	26	90	585	513	314	417	1075	935	581	782	0.46	0.45	0.46	0.47
7	14:12:19	26	120	683	595	361	481	1223	1068	645	893	0.44	0.44	0.44	0.46
8	14:12:29	26	180	809	704	424	567	1395	1202	737	995	0.42	0.41	0.42	0.43
9	14:12:39	26	295	1005	867	522	699	1510	1297	784	1062	0.33	0.33	0.33	0.34
10	14:12:49	26	405	1159	997	604	802	1562	1334	804	1083	0.26	0.25	0.25	0.26
11	14:13:00	26	505	1270	1089	661	876	1567	1346	821	1092	0.19	0.19	0.19	0.2
12	14:13:10	26	610	1347	1153	701	925	1537	1308	778	1047	0.12	0.12	0.1	0.12
;		Ch1	Ch2	Ch3	Ch4	blue	green	brown
;	alpha:	0.165	0.168	0.155	0.174	0	0	0.167
;	ETRmax:	29	29.4	25.7	30	0	0	28.9
;	Ik:	175.6	175.5	165.5	172.8	0	0	173.4
;References: BL_EDF EDEG0148.REF2 GR_EDF EDEG0148.REF2 BR_EDF EDEG0148.REF2
(Replicate) culture 4c
12JUL2022 14:26:55 Gain: 26 Zoff: 112 93 157 119
No	Time	G	PAR	F1	F2	F3	F4	Fm1	Fm2	Fm3	Fm4	Y1	Y2	Y3	Y4
1	14:26:55	26	0	391	342	220	291	624	547	357	477	0.4	0.37	0.38	0.39
2	14:27:06	26	1	379	330	222	287	636	537	349	470	0.4	0.39	0.36	0.39
3	14:27:16	26	16	401	348	230	301	653	566	370	502	0.39	0.39	0.38	0.4
4	14:27:27	26	32	429	378	241	318	707	632	385	539	0.39	0.4	0.37	0.41
5	14:27:37	26	64	471	418	259	346	823	709	436	615	0.43	0.41	0.41	0.44
6	14:27:47	26	90	529	463	287	383	931	801	498	688	0.43	0.42	0.42	0.44
7	14:27:57	26	120	606	528	325	435	1060	913	554	795	0.43	0.42	0.41	0.45
8	14:28:07	26	180	711	618	376	505	1206	1028	621	869	0.41	0.4	0.39	0.42
9	14:28:17	26	295	873	752	457	615	1277	1080	662	917	0.32	0.3	0.31	0.33
10	14:28:27	26	405	1010	857	524	705	1342	1136	687	948	0.25	0.25	0.24	0.26
11	14:28:38	26	505	1124	955	584	782	1386	1179	716	979	0.19	0.19	0.18	0.2
12	14:28:48	26	610	1220	1035	632	844	1417	1210	740	1013	0.14	0.14	0.15	0.17
;		Ch1	Ch2	Ch3	Ch4	blue	green	brown
;	alpha:	0.176	0.186	0.175	0.169	0	0	0.159
;	ETRmax:	25.8	28	24.6	23.7	0	0	21.4
;	Ik:	168.9	163.9	157.5	161.2	0	0	168.8
;References: BL_EDF EDEG0148.REF2 GR_EDF EDEG0148.REF2 BR_EDF EDEG0148.REF2
(Replicate) culture 3c
12JUL2022 14:30:35 Gain: 26 Zoff: 112 93 157 119
No	Time	G	PAR	F1	F2	F3	F4	Fm1	Fm2	Fm3	Fm4	Y1	Y2	Y3	Y4
1	14:30:36	26	0	420	375	235	309	704	612	399	536	0.4	0.39	0.41	0.42
2	14:30:48	26	1	418	374	237	310	715	617	388	534	0.42	0.39	0.39	0.42
3	14:30:58	26	16	443	391	247	329	738	658	405	572	0.4	0.41	0.39	0.42
4	14:31:08	26	32	477	420	263	352	831	717	437	608	0.43	0.41	0.4	0.42
5	14:31:18	26	64	527	462	287	383	928	821	505	688	0.43	0.44	0.43	0.44
6	14:31:28	26	90	597	522	319	427	1098	958	577	792	0.46	0.46	0.45	0.46
7	14:31:38	26	120	695	607	367	490	1263	1109	671	898	0.45	0.45	0.45	0.45
8	14:31:48	26	180	825	718	432	577	1418	1221	746	1006	0.42	0.41	0.42	0.43
9	14:31:59	26	295	1023	882	531	708	1524	1312	789	1062	0.33	0.33	0.33	0.33
10	14:32:09	26	405	1187	1020	615	815	1586	1347	822	1093	0.25	0.24	0.25	0.25
11	14:32:19	26	505	1308	1123	678	894	1618	1383	830	1106	0.19	0.19	0.18	0.19
12	14:32:29	26	610	1393	1195	722	948	1519	1307	736	1016	0.08	0.09	0.02	0.07
;		Ch1	Ch2	Ch3	Ch4	blue	green	brown
;	alpha:	0.159	0.164	0.1	0.153	0	0	0.156
;	ETRmax:	25.8	26.6	14.8	23.9	0	0	24.7
;	Ik:	162.4	162.3	148.8	156.7	0	0	158.4
;References: BL_EDF EDEG0148.REF2 GR_EDF EDEG0148.REF2 BR_EDF EDEG0148.REF2
(Replicate) culture 2c
12JUL2022 14:34:35 Gain: 26 Zoff: 112 93 157 119
No	Time	G	PAR	F1	F2	F3	F4	Fm1	Fm2	Fm3	Fm4	Y1	Y2	Y3	Y4
1	14:34:35	26	0	398	350	233	298	662	579	381	505	0.4	0.4	0.39	0.41
2	14:34:46	26	1	401	344	238	303	663	580	374	511	0.4	0.41	0.36	0.41
3	14:34:57	26	16	425	368	247	320	699	611	394	541	0.39	0.4	0.37	0.41
4	14:35:07	26	32	458	396	261	342	773	673	429	591	0.41	0.41	0.39	0.42
5	14:35:17	26	64	507	437	283	373	887	759	478	650	0.43	0.42	0.41	0.43
6	14:35:27	26	90	575	493	316	414	1039	882	563	756	0.45	0.44	0.44	0.45
7	14:35:37	26	120	673	574	364	478	1198	1019	635	856	0.44	0.44	0.43	0.44
8	14:35:47	26	180	798	680	426	562	1345	1143	716	963	0.41	0.41	0.41	0.42
9	14:35:57	26	295	998	844	523	693	1479	1240	767	1032	0.33	0.32	0.32	0.33
10	14:36:08	26	405	1148	967	601	793	1510	1272	800	1033	0.24	0.24	0.25	0.23
11	14:36:18	26	505	1257	1056	657	863	1534	1297	809	1065	0.18	0.19	0.19	0.19
12	14:36:28	26	610	1340	1124	701	917	1548	1289	782	1064	0.13	0.13	0.1	0.14
;		Ch1	Ch2	Ch3	Ch4	blue	green	brown
;	alpha:	0.176	0.177	0.157	0.18	0	0	0.175
;	ETRmax:	31.8	32.2	27	32.7	0	0	31.4
;	Ik:	180.7	181.6	171.8	181.3	0	0	179.6
;References: BL_EDF EDEG0148.REF2 GR_EDF EDEG0148.REF2 BR_EDF EDEG0148.REF2
(Replicate) culture 1c
12JUL2022 14:38:30 Gain: 26 Zoff: 112 93 157 119
No	Time	G	PAR	F1	F2	F3	F4	Fm1	Fm2	Fm3	Fm4	Y1	Y2	Y3	Y4
1	14:38:31	26	0	435	380	234	319	712	635	394	544	0.39	0.4	0.41	0.41
2	14:38:42	26	1	434	381	237	313	728	634	399	551	0.4	0.4	0.41	0.43
3	14:38:52	26	16	454	402	245	331	774	689	413	578	0.41	0.42	0.41	0.43
4	14:39:02	26	32	491	433	263	355	866	767	444	631	0.43	0.44	0.41	0.44
5	14:39:13	26	64	548	480	289	391	992	869	528	714	0.45	0.45	0.45	0.45
6	14:39:23	26	90	628	549	327	443	1184	1017	622	849	0.47	0.46	0.47	0.48
7	14:39:33	26	120	743	648	382	517	1373	1200	705	974	0.46	0.46	0.46	0.47
8	14:39:43	26	180	897	777	457	618	1546	1318	787	1081	0.42	0.41	0.42	0.43
9	14:39:53	26	295	1108	955	562	758	1649	1414	836	1129	0.33	0.32	0.33	0.33
10	14:40:03	26	405	1274	1092	644	866	1650	1419	846	1128	0.23	0.23	0.24	0.23
11	14:40:13	26	505	1366	1171	692	929	1659	1410	835	1128	0.18	0.17	0.17	0.18
12	14:40:24	26	610	1423	1219	722	966	1491	1274	692	990	0.05	0.04	----	0.02
;		Ch1	Ch2	Ch3	Ch4	blue	green	brown
;	alpha:	0.148	0.151	0.185	0.147	0	0	0.19
;	ETRmax:	21.6	22	31.6	20.7	0	0	32.5
;	Ik:	145.7	145.6	171.2	141.1	0	0	170.8
;References: BL_EDF EDEG0148.REF2 GR_EDF EDEG0148.REF2 BR_EDF EDEG0148.REF2
Cryopreserved Breviolum psygmophilum
(Replicate) culture 5
12JUL2022 14:42:35 Gain: 26 Zoff: 112 93 157 119
No	Time	G	PAR	F1	F2	F3	F4	Fm1	Fm2	Fm3	Fm4	Y1	Y2	Y3	Y4
1	14:42:36	26	0	438	373	233	322	627	533	335	474	0.3	0.3	0.3	0.32
2	14:42:47	26	1	413	360	223	307	628	536	337	468	0.34	0.33	0.34	0.34
3	14:42:57	26	16	424	366	229	314	637	541	342	492	0.33	0.32	0.33	0.36
4	14:43:08	26	32	437	373	234	323	648	547	346	484	0.33	0.32	0.32	0.33
5	14:43:18	26	64	453	386	241	334	690	572	361	517	0.34	0.33	0.33	0.35
6	14:43:28	26	90	484	412	257	355	746	627	398	560	0.35	0.34	0.35	0.37
7	14:43:38	26	120	531	452	279	386	808	667	419	580	0.34	0.32	0.33	0.33
8	14:43:48	26	180	589	498	309	424	845	723	452	614	0.3	0.31	0.32	0.31
9	14:43:58	26	295	658	556	344	472	876	742	464	631	0.25	0.25	0.26	0.25
10	14:44:08	26	405	708	596	370	506	873	733	457	633	0.19	0.19	0.19	0.2
11	14:44:19	26	505	738	621	387	524	871	718	456	612	0.15	0.14	0.15	0.14
12	14:44:29	26	610	760	637	398	537	876	723	456	608	0.13	0.12	0.13	0.12
;		Ch1	Ch2	Ch3	Ch4	blue	green	brown
;	alpha:	0.155	0.129	0.143	0.139	0	0	0.155
;	ETRmax:	33.2	24.4	29.3	27.6	0	0	32.6
;	Ik:	214	189.2	205.3	199	0	0	210.5
;References: BL_EDF EDEG0148.REF2 GR_EDF EDEG0148.REF2 BR_EDF EDEG0148.REF2
(Replicate) culture 4
12JUL2022 14:46:23 Gain: 26 Zoff: 112 93 157 119
No	Time	G	PAR	F1	F2	F3	F4	Fm1	Fm2	Fm3	Fm4	Y1	Y2	Y3	Y4
1	14:46:24	26	0	421	373	224	305	651	553	345	468	0.35	0.33	0.35	0.35
2	14:46:35	26	1	411	360	222	294	641	553	346	470	0.36	0.35	0.36	0.37
3	14:46:45	26	16	426	372	227	303	657	573	351	482	0.35	0.35	0.35	0.37
4	14:46:56	26	32	444	385	235	315	693	590	363	507	0.36	0.35	0.35	0.38
5	14:47:06	26	64	473	409	248	333	772	651	407	549	0.39	0.37	0.39	0.39
6	14:47:16	26	90	521	448	268	362	869	731	439	608	0.4	0.39	0.39	0.4
7	14:47:26	26	120	592	508	303	408	980	815	493	668	0.4	0.38	0.39	0.39
8	14:47:36	26	180	682	581	346	467	1078	915	541	743	0.37	0.37	0.36	0.37
9	14:47:46	26	295	804	682	407	547	1143	958	581	781	0.3	0.29	0.3	0.3
10	14:47:56	26	405	905	763	457	612	1160	971	593	784	0.22	0.21	0.23	0.22
11	14:48:07	26	505	973	817	490	653	1175	979	588	781	0.17	0.17	0.17	0.16
12	14:48:17	26	610	1017	855	513	679	1164	969	589	797	0.13	0.12	0.13	0.15
;		Ch1	Ch2	Ch3	Ch4	blue	green	brown
;	alpha:	0.162	0.145	0.154	0.185	0	0	0.155
;	ETRmax:	30.5	26.1	29.2	38.2	0	0	29.1
;	Ik:	188.2	179.5	190.3	206.7	0	0	187.2
;References: BL_EDF EDEG0148.REF2 GR_EDF EDEG0148.REF2 BR_EDF EDEG0148.REF2
(Replicate) culture 3
12JUL2022 14:50:08 Gain: 26 Zoff: 112 93 157 119
No	Time	G	PAR	F1	F2	F3	F4	Fm1	Fm2	Fm3	Fm4	Y1	Y2	Y3	Y4
1	14:50:09	26	0	421	362	219	294	600	510	324	424	0.3	0.29	0.32	0.31
2	14:50:20	26	1	404	348	209	283	596	517	314	435	0.32	0.33	0.33	0.35
3	14:50:31	26	16	410	354	214	288	607	515	314	440	0.32	0.31	0.32	0.35
4	14:50:41	26	32	424	364	220	297	627	531	327	456	0.32	0.31	0.33	0.35
5	14:50:51	26	64	443	379	228	308	694	569	346	483	0.36	0.33	0.34	0.36
6	14:51:01	26	90	477	406	245	330	754	622	379	526	0.37	0.35	0.35	0.37
7	14:51:11	26	120	531	449	270	363	819	686	404	572	0.35	0.35	0.33	0.37
8	14:51:21	26	180	596	504	301	406	891	734	447	598	0.33	0.31	0.33	0.32
9	14:51:31	26	295	680	571	341	459	919	773	467	638	0.26	0.26	0.27	0.28
10	14:51:41	26	405	740	619	373	499	931	774	470	631	0.21	0.2	0.21	0.21
11	14:51:52	26	505	778	651	392	522	925	773	462	614	0.16	0.16	0.15	0.15
12	14:52:02	26	610	805	673	406	536	910	763	466	623	0.12	0.12	0.13	0.14
;		Ch1	Ch2	Ch3	Ch4	blue	green	brown
;	alpha:	0.147	0.146	0.129	0.16	0	0	0.147
;	ETRmax:	28.8	30.1	25.1	34.1	0	0	29.8
;	Ik:	195.7	205.3	195.3	213.6	0	0	202.2
;References: BL_EDF EDEG0148.REF2 GR_EDF EDEG0148.REF2 BR_EDF EDEG0148.REF2
(Replicate) culture 2
12JUL2022 14:54:02 Gain: 26 Zoff: 112 93 157 119
No	Time	G	PAR	F1	F2	F3	F4	Fm1	Fm2	Fm3	Fm4	Y1	Y2	Y3	Y4
1	14:54:02	26	0	471	413	241	330	763	664	399	548	0.38	0.38	0.4	0.4
2	14:54:14	26	1	458	402	246	324	761	656	399	553	0.4	0.39	0.38	0.41
3	14:54:24	26	16	478	419	250	333	767	668	415	560	0.38	0.37	0.4	0.41
4	14:54:34	26	32	504	440	260	349	840	724	434	593	0.4	0.39	0.4	0.41
5	14:54:44	26	64	534	465	274	370	904	771	457	644	0.41	0.4	0.4	0.43
6	14:54:55	26	90	583	506	296	400	1011	865	516	714	0.42	0.42	0.43	0.44
7	14:55:05	26	120	661	569	333	449	1131	964	572	788	0.42	0.41	0.42	0.43
8	14:55:15	26	180	762	653	381	514	1223	1037	616	843	0.38	0.37	0.38	0.39
9	14:55:25	26	295	892	760	446	601	1263	1063	641	870	0.29	0.29	0.3	0.31
10	14:55:35	26	405	990	840	495	665	1274	1070	644	868	0.22	0.21	0.23	0.23
11	14:55:45	26	505	1039	880	522	697	1227	1034	629	840	0.15	0.15	0.17	0.17
12	14:55:55	26	610	1070	904	539	716	1223	1031	624	839	0.13	0.12	0.14	0.15
;		Ch1	Ch2	Ch3	Ch4	blue	green	brown
;	alpha:	0.174	0.176	0.178	0.192	0	0	0.179
;	ETRmax:	31	31.2	34	37.4	0	0	32.9
;	Ik:	177.7	177.4	190.6	195.4	0	0	183.3
;References: BL_EDF EDEG0148.REF2 GR_EDF EDEG0148.REF2 BR_EDF EDEG0148.REF2
(Replicate) culture 1
12JUL2022 14:58:16 Gain: 26 Zoff: 112 93 157 119
No	Time	G	PAR	F1	F2	F3	F4	Fm1	Fm2	Fm3	Fm4	Y1	Y2	Y3	Y4
1	14:58:16	26	0	388	340	199	278	599	529	318	444	0.35	0.36	0.37	0.37
2	14:58:28	26	1	375	333	199	270	611	529	317	446	0.39	0.37	0.37	0.39
3	14:58:38	26	16	390	345	204	278	634	534	326	453	0.38	0.35	0.37	0.39
4	14:58:48	26	32	410	362	214	291	661	582	352	495	0.38	0.38	0.39	0.41
5	14:58:58	26	64	440	385	227	310	730	631	386	529	0.4	0.39	0.41	0.41
6	14:59:08	26	90	488	424	248	340	823	720	431	590	0.41	0.41	0.42	0.42
7	14:59:19	26	120	557	483	281	385	935	789	467	665	0.4	0.39	0.4	0.42
8	14:59:29	26	180	646	557	323	443	1049	888	528	723	0.38	0.37	0.39	0.39
9	14:59:39	26	295	770	656	384	524	1094	927	556	744	0.3	0.29	0.31	0.3
10	14:59:49	26	405	859	729	428	584	1088	945	554	754	0.21	0.23	0.23	0.23
11	14:59:59	26	505	910	772	454	616	1091	916	542	737	0.17	0.16	0.16	0.16
12	15:00:09	26	610	941	798	472	636	1077	912	543	736	0.13	0.13	0.13	0.14
;		Ch1	Ch2	Ch3	Ch4	blue	green	brown
;	alpha:	0.165	0.15	0.149	0.186	0	0	0.163
;	ETRmax:	29.2	26.9	26.2	34.7	0	0	29.3
;	Ik:	176.9	179.6	175.4	187	0	0	179.8
;References: BL_EDF EDEG0148.REF2 GR_EDF EDEG0148.REF2 BR_EDF EDEG0148.REF2

## Sheet: Effrenium voratum
Cryopreserved Effrenium voratum
Gain: 22 Zoff: 6 11 17 6
(Replicate) culture A
12JUL2022 11:09:02 Gain: 22 Zoff: 6 11 17 6
No	Time	G	PAR	F1	F2	F3	F4	Fm1	Fm2	Fm3	Fm4	Y1	Y2	Y3	Y4
1	11:09:02	22	0	139	148	119	146	277	307	244	300	0.5	0.52	0.51	0.51
2	11:09:14	22	1	149	157	126	152	280	308	245	304	0.47	0.49	0.49	0.5
3	11:09:24	22	16	163	174	138	168	296	325	256	323	0.45	0.46	0.46	0.48
4	11:09:34	22	32	182	194	153	186	330	352	278	346	0.45	0.45	0.45	0.46
5	11:09:44	22	64	210	225	175	211	378	410	316	387	0.44	0.45	0.45	0.45
6	11:09:54	22	90	246	265	205	244	448	481	373	443	0.45	0.45	0.45	0.45
7	11:10:04	22	120	287	309	236	279	520	559	419	500	0.45	0.45	0.44	0.44
8	11:10:15	22	180	349	375	281	330	592	631	479	557	0.41	0.41	0.41	0.41
9	11:10:25	22	295	433	464	344	400	651	696	522	604	0.33	0.33	0.34	0.34
10	11:10:35	22	405	517	555	409	471	697	745	558	634	0.26	0.26	0.27	0.26
11	11:10:45	22	505	587	628	464	529	731	773	579	657	0.2	0.19	0.2	0.19
12	11:10:55	22	610	632	674	499	566	733	780	585	658	0.14	0.14	0.15	0.14
;		Ch1	Ch2	Ch3	Ch4	blue	green	brown
;	alpha:	0.201	0.205	0.204	0.205	0	0	0.201
;	ETRmax:	41.5	41.9	43.8	42.7	0	0	42.4
;	Ik:	205.9	204.7	215.3	208.4	0	0	211.2
;References: BL_EDF EDEG0148.REF2 GR_EDF EDEG0148.REF2 BR_EDF EDEG0148.REF2
(Replicate) culture B
12JUL2022 11:12:59 Gain: 22 Zoff: 6 11 17 6
No	Time	G	PAR	F1	F2	F3	F4	Fm1	Fm2	Fm3	Fm4	Y1	Y2	Y3	Y4
1	11:12:59	22	0	145	148	126	152	272	291	239	300	0.47	0.49	0.47	0.49
2	11:13:11	22	1	156	158	134	164	280	309	246	305	0.44	0.49	0.46	0.46
3	11:13:21	22	16	175	181	150	183	309	333	263	334	0.43	0.46	0.43	0.45
4	11:13:31	22	32	201	210	169	207	355	383	298	372	0.43	0.45	0.43	0.44
5	11:13:41	22	64	241	253	199	244	426	455	349	432	0.43	0.44	0.43	0.44
6	11:13:52	22	90	296	314	241	295	536	573	429	526	0.45	0.45	0.44	0.44
7	11:14:02	22	120	360	385	289	352	648	695	508	627	0.44	0.45	0.43	0.44
8	11:14:12	22	180	447	481	352	426	761	814	594	718	0.41	0.41	0.41	0.41
9	11:14:22	22	295	570	616	441	531	854	927	664	801	0.33	0.34	0.34	0.34
10	11:14:32	22	405	689	745	529	634	927	1007	712	852	0.26	0.26	0.26	0.26
11	11:14:42	22	505	782	845	599	712	960	1041	743	872	0.19	0.19	0.19	0.18
12	11:14:52	22	610	834	902	640	757	950	1030	740	865	0.12	0.12	0.14	0.12
;		Ch1	Ch2	Ch3	Ch4	blue	green	brown
;	alpha:	0.193	0.2	0.193	0.193	0.233	0	0.194
;	ETRmax:	36.6	39.8	39.7	38.6	24.7	0	38
;	Ik:	189.9	199	205.8	199.5	106.2	0	195.8
;References: BL_EDF EDEG0148.REF2 GR_EDF EDEG0148.REF2 BR_EDF EDEG0148.REF2
(Replicate) culture C
12JUL2022 11:17:15 Gain: 22 Zoff: 6 11 17 6
No	Time	G	PAR	F1	F2	F3	F4	Fm1	Fm2	Fm3	Fm4	Y1	Y2	Y3	Y4
1	11:17:15	22	0	135	133	117	142	269	282	230	289	0.5	0.53	0.49	0.51
2	11:17:27	22	1	149	148	126	156	282	294	239	302	0.47	0.5	0.47	0.48
3	11:17:37	22	16	167	169	142	177	303	322	255	325	0.45	0.48	0.44	0.46
4	11:17:47	22	32	191	197	161	201	341	363	285	363	0.44	0.46	0.44	0.45
5	11:17:57	22	64	227	235	188	234	400	423	325	420	0.43	0.44	0.42	0.44
6	11:18:07	22	90	269	283	221	275	488	520	396	494	0.45	0.46	0.44	0.44
7	11:18:17	22	120	320	340	259	321	573	621	462	569	0.44	0.45	0.44	0.44
8	11:18:27	22	180	389	415	309	380	659	709	517	638	0.41	0.41	0.4	0.4
9	11:18:38	22	295	486	521	380	465	723	776	567	693	0.33	0.33	0.33	0.33
10	11:18:48	22	405	573	618	445	543	763	825	599	723	0.25	0.25	0.26	0.25
11	11:18:58	22	505	639	690	495	601	774	841	608	731	0.17	0.18	0.19	0.18
12	11:19:08	22	610	667	720	518	624	752	815	595	713	0.11	0.12	0.13	0.12
;		Ch1	Ch2	Ch3	Ch4	blue	green	brown
;	alpha:	0.197	0.206	0.196	0.199	0	0	0.208
;	ETRmax:	37	40.1	39.8	40.2	0	0	40.2
;	Ik:	187.3	194.8	202.8	202	0	0	193.5
;References: BL_EDF EDEG0148.REF2 GR_EDF EDEG0148.REF2 BR_EDF EDEG0148.REF2
(Replicate) culture D
12JUL2022 11:21:08 Gain: 22 Zoff: 6 11 17 6
No	Time	G	PAR	F1	F2	F3	F4	Fm1	Fm2	Fm3	Fm4	Y1	Y2	Y3	Y4
1	11:21:08	22	0	156	152	134	169	294	301	253	320	0.47	0.5	0.47	0.47
2	11:21:20	22	1	164	165	143	180	301	312	266	331	0.46	0.47	0.46	0.46
3	11:21:30	22	16	188	187	160	202	325	343	282	355	0.42	0.45	0.43	0.43
4	11:21:40	22	32	213	213	179	224	369	383	311	391	0.42	0.44	0.42	0.43
5	11:21:50	22	64	251	256	209	259	437	465	366	457	0.43	0.45	0.43	0.43
6	11:22:00	22	90	306	317	251	310	552	580	439	553	0.45	0.45	0.43	0.44
7	11:22:10	22	120	370	386	299	367	666	709	532	651	0.44	0.46	0.44	0.44
8	11:22:21	22	180	458	481	362	440	786	838	609	747	0.42	0.43	0.41	0.41
9	11:22:31	22	295	581	615	453	545	881	935	683	820	0.34	0.34	0.34	0.34
10	11:22:41	22	405	700	743	541	645	945	1008	739	871	0.26	0.26	0.27	0.26
11	11:22:51	22	505	787	836	607	719	966	1032	752	889	0.19	0.19	0.19	0.19
12	11:23:01	22	610	831	882	643	754	943	997	740	861	0.12	0.12	0.13	0.12
;		Ch1	Ch2	Ch3	Ch4	blue	green	brown
;	alpha:	0.192	0.201	0.195	0.193	0.236	0	0.2
;	ETRmax:	36.2	37.1	39.1	38.2	23.7	0	39.4
;	Ik:	188.9	184.1	200.8	198.2	100.5	0	197.1
;References: BL_EDF EDEG0148.REF2 GR_EDF EDEG0148.REF2 BR_EDF EDEG0148.REF2
(Replicate) culture E
12JUL2022 11:25:15 Gain: 22 Zoff: 6 11 17 6
No	Time	G	PAR	F1	F2	F3	F4	Fm1	Fm2	Fm3	Fm4	Y1	Y2	Y3	Y4
1	11:25:15	22	0	124	112	114	143	229	229	209	267	0.46	0.51	0.45	0.46
2	11:25:27	22	1	133	124	124	155	249	247	225	289	0.47	0.5	0.45	0.46
3	11:25:37	22	16	154	146	140	176	272	271	241	311	0.43	0.46	0.42	0.43
4	11:25:47	22	32	176	169	158	198	304	308	269	344	0.42	0.45	0.41	0.42
5	11:25:57	22	64	206	201	181	226	357	367	310	390	0.42	0.45	0.42	0.42
6	11:26:07	22	90	243	241	212	263	432	439	367	456	0.44	0.45	0.42	0.42
7	11:26:18	22	120	284	286	245	301	497	519	422	521	0.43	0.45	0.42	0.42
8	11:26:28	22	180	342	351	290	354	572	599	474	578	0.4	0.41	0.39	0.39
9	11:26:38	22	295	426	444	356	430	629	658	523	635	0.32	0.33	0.32	0.32
10	11:26:48	22	405	506	531	419	501	680	724	562	672	0.26	0.27	0.25	0.25
11	11:26:58	22	505	574	606	473	561	715	757	589	700	0.2	0.2	0.2	0.2
12	11:27:08	22	610	622	655	511	603	728	760	601	704	0.15	0.14	0.15	0.14
;		Ch1	Ch2	Ch3	Ch4	blue	green	brown
;	alpha:	0.18	0.205	0.189	0.188	0	0.152	0.213
;	ETRmax:	36.2	43	42.4	42.4	0	17.1	42.1
;	Ik:	201.1	209.8	224.7	225.4	0	112.3	197.9
;References: BL_EDF EDEG0148.REF2 GR_EDF EDEG0148.REF2 BR_EDF EDEG0148.REF2
Control Effrenium voratum
(Replicate) culture Ac
12JUL2022 11:29:16 Gain: 22 Zoff: 6 11 17 6
No	Time	G	PAR	F1	F2	F3	F4	Fm1	Fm2	Fm3	Fm4	Y1	Y2	Y3	Y4
1	11:29:16	22	0	139	129	122	150	251	253	221	275	0.45	0.49	0.45	0.45
2	11:29:28	22	1	147	140	129	162	260	267	229	290	0.43	0.48	0.44	0.44
3	11:29:38	22	16	164	159	143	179	283	294	241	309	0.42	0.46	0.41	0.42
4	11:29:49	22	32	186	182	160	199	320	330	267	337	0.42	0.45	0.4	0.41
5	11:29:59	22	64	216	214	182	228	373	383	313	392	0.42	0.44	0.42	0.42
6	11:30:09	22	90	256	259	215	266	458	475	373	458	0.44	0.45	0.42	0.42
7	11:30:19	22	120	306	314	253	310	536	558	430	531	0.43	0.44	0.41	0.42
8	11:30:29	22	180	371	384	302	366	624	652	497	603	0.41	0.41	0.39	0.39
9	11:30:39	22	295	465	485	371	448	700	740	562	673	0.34	0.34	0.34	0.33
10	11:30:49	22	405	563	590	445	532	766	812	611	725	0.27	0.27	0.27	0.27
11	11:30:59	22	505	646	679	510	604	808	853	641	760	0.2	0.2	0.2	0.21
12	11:31:10	22	610	702	739	556	653	830	867	655	765	0.15	0.15	0.15	0.15
;		Ch1	Ch2	Ch3	Ch4	blue	green	brown
;	alpha:	0.186	0.199	0.184	0.183	0	0	0.206
;	ETRmax:	39.4	43.4	41.9	41.3	0	0	44.2
;	Ik:	212	218.4	228.2	225.2	0	0	215.2
;References: BL_EDF EDEG0148.REF2 GR_EDF EDEG0148.REF2 BR_EDF EDEG0148.REF2
(Replicate) culture Bc
12JUL2022 11:33:59 Gain: 22 Zoff: 6 11 17 6
No	Time	G	PAR	F1	F2	F3	F4	Fm1	Fm2	Fm3	Fm4	Y1	Y2	Y3	Y4
1	11:33:59	22	0	166	161	144	177	311	319	263	330	0.47	0.5	0.45	0.46
2	11:34:11	22	1	181	175	154	189	327	334	276	345	0.45	0.48	0.44	0.45
3	11:34:21	22	16	202	199	171	211	352	362	295	369	0.43	0.45	0.42	0.43
4	11:34:31	22	32	230	228	192	236	408	416	336	419	0.44	0.45	0.43	0.44
5	11:34:41	22	64	272	274	224	275	479	503	389	481	0.43	0.46	0.42	0.43
6	11:34:51	22	90	329	337	268	328	595	628	477	583	0.45	0.46	0.44	0.44
7	11:35:02	22	120	397	412	318	387	720	758	565	687	0.45	0.46	0.44	0.44
8	11:35:12	22	180	488	509	383	464	836	878	649	774	0.42	0.42	0.41	0.4
9	11:35:22	22	295	614	643	473	568	921	967	708	845	0.33	0.34	0.33	0.33
10	11:35:32	22	405	733	768	559	669	972	1020	747	885	0.25	0.25	0.25	0.24
11	11:35:42	22	505	813	853	620	736	997	1044	762	902	0.18	0.18	0.19	0.18
12	11:35:52	22	610	857	899	654	772	982	1029	750	880	0.13	0.13	0.13	0.12
;		Ch1	Ch2	Ch3	Ch4	blue	green	brown
;	alpha:	0.194	0.202	0.186	0.191	0	0	0.201
;	ETRmax:	35.7	37.7	35.6	36.6	0	0	39.9
;	Ik:	183.6	186.3	191	192.1	0	0	198.8
;References: BL_EDF EDEG0148.REF2 GR_EDF EDEG0148.REF2 BR_EDF EDEG0148.REF2
(Replicate) culture Cc
12JUL2022 11:38:14 Gain: 22 Zoff: 6 11 17 6
No	Time	G	PAR	F1	F2	F3	F4	Fm1	Fm2	Fm3	Fm4	Y1	Y2	Y3	Y4
1	11:38:15	22	0	163	156	148	184	295	302	265	338	0.45	0.48	0.44	0.46
2	11:38:26	22	1	171	166	156	194	303	311	272	346	0.44	0.47	0.43	0.44
3	11:38:36	22	16	190	186	169	212	321	335	293	363	0.41	0.44	0.42	0.42
4	11:38:46	22	32	211	209	186	232	354	369	312	395	0.4	0.43	0.4	0.41
5	11:38:57	22	64	240	241	209	261	406	421	349	441	0.41	0.43	0.4	0.41
6	11:39:07	22	90	278	284	241	299	476	499	401	505	0.42	0.43	0.4	0.41
7	11:39:17	22	120	321	332	274	339	548	586	464	569	0.41	0.43	0.41	0.4
8	11:39:27	22	180	381	400	319	393	631	681	524	641	0.4	0.41	0.39	0.39
9	11:39:37	22	295	471	501	387	472	706	765	577	706	0.33	0.35	0.33	0.33
10	11:39:47	22	405	567	608	461	557	785	842	636	759	0.28	0.28	0.28	0.27
11	11:39:57	22	505	656	707	531	635	832	900	677	804	0.21	0.21	0.22	0.21
12	11:40:08	22	610	727	785	587	696	873	936	701	829	0.17	0.16	0.16	0.16
;		Ch1	Ch2	Ch3	Ch4	blue	green	brown
;	alpha:	0.184	0.192	0.18	0.18	0.199	0.156	0.197
;	ETRmax:	44.8	44.3	43	45.3	19.4	20.4	45.5
;	Ik:	243.8	230.6	238.6	251.3	97.2	130.9	231.1
;References: BL_EDF EDEG0148.REF2 GR_EDF EDEG0148.REF2 BR_EDF EDEG0148.REF2
(Replicate) culture Dc
12JUL2022 11:42:35 Gain: 22 Zoff: 6 11 17 6
No	Time	G	PAR	F1	F2	F3	F4	Fm1	Fm2	Fm3	Fm4	Y1	Y2	Y3	Y4
1	11:42:36	22	0	168	152	145	180	297	295	253	321	0.43	0.48	0.43	0.44
2	11:42:48	22	1	177	164	154	190	307	306	261	328	0.42	0.46	0.41	0.42
3	11:42:58	22	16	196	182	168	208	338	336	287	358	0.42	0.46	0.41	0.42
4	11:43:08	22	32	222	210	187	232	382	383	315	401	0.42	0.45	0.41	0.42
5	11:43:18	22	64	258	249	214	265	449	458	358	457	0.43	0.46	0.4	0.42
6	11:43:28	22	90	309	304	252	311	560	568	450	562	0.45	0.46	0.44	0.45
7	11:43:38	22	120	372	373	298	368	675	696	523	652	0.45	0.46	0.43	0.44
8	11:43:48	22	180	457	464	358	440	781	808	601	744	0.41	0.43	0.4	0.41
9	11:43:59	22	295	575	588	440	540	858	904	664	809	0.33	0.35	0.34	0.33
10	11:44:09	22	405	689	708	522	637	933	967	707	863	0.26	0.27	0.26	0.26
11	11:44:19	22	505	775	798	586	711	960	986	734	878	0.19	0.19	0.2	0.19
12	11:44:29	22	610	825	849	623	752	951	983	721	873	0.13	0.14	0.14	0.14
;		Ch1	Ch2	Ch3	Ch4	blue	green	brown
;	alpha:	0.161	0.2	0.165	0.17	0	0	0.203
;	ETRmax:	29.4	38.6	31.3	31.9	0	0	42
;	Ik:	182.9	193	190.1	187.5	0	0	207
;References: BL_EDF EDEG0148.REF2 GR_EDF EDEG0148.REF2 BR_EDF EDEG0148.REF2
(Replicate) culture Ec
12JUL2022 11:46:23 Gain: 22 Zoff: 6 11 17 6
No	Time	G	PAR	F1	F2	F3	F4	Fm1	Fm2	Fm3	Fm4	Y1	Y2	Y3	Y4
1	11:46:23	22	0	166	152	145	183	291	288	253	316	0.43	0.47	0.43	0.42
2	11:46:35	22	1	178	163	153	191	304	301	261	329	0.41	0.46	0.41	0.42
3	11:46:45	22	16	198	184	169	211	328	332	277	351	0.4	0.45	0.39	0.4
4	11:46:55	22	32	222	211	188	233	371	383	314	389	0.4	0.45	0.4	0.4
5	11:47:05	22	64	260	252	216	268	440	455	365	453	0.41	0.45	0.41	0.41
6	11:47:15	22	90	311	310	256	316	544	563	435	545	0.43	0.45	0.41	0.42
7	11:47:25	22	120	371	376	301	370	652	674	519	637	0.43	0.44	0.42	0.42
8	11:47:36	22	180	460	473	365	446	775	812	603	737	0.41	0.42	0.39	0.39
9	11:47:46	22	295	577	601	450	547	870	931	677	828	0.34	0.35	0.34	0.34
10	11:47:56	22	405	700	733	540	651	946	1009	733	885	0.26	0.27	0.26	0.26
11	11:48:06	22	505	798	840	616	735	994	1055	770	918	0.2	0.2	0.2	0.2
12	11:48:16	22	610	864	910	665	791	1014	1069	775	920	0.15	0.15	0.14	0.14
;		Ch1	Ch2	Ch3	Ch4	blue	green	brown
;	alpha:	0.16	0.193	0.178	0.174	0	0	0.198
;	ETRmax:	30.8	40.7	36.7	35.8	0	0	43.8
;	Ik:	192.6	210.4	206.8	205.8	0	0	220.9
;References: BL_EDF EDEG0148.REF2 GR_EDF EDEG0148.REF2 BR_EDF EDEG0148.REF2
