# Supplementary material for: Assessment of the recovery and photosynthetic efficiency of Breviolum psygmophilum and Effrenium voratum (Symbiodiniaceae) following cryopreservation
Source: PeerJ. 2023 Feb 28;11:e14885. doi: 10.7717/peerj.14885 (PMC9983422; doi:10.7717/peerj.14885)
Supplement: Supplemental Information 11 [file peerj-11-14885-s011.xlsx]

## Sheet: Breviolum psygmophilum
Cryopreserved Breviolum psygmophilum
Gain: 26 Zoff: 172 113 224 212
(Replicate) culture 1
16JUL2022 16:25:27 Gain: 26 Zoff: 172 113 224 212
No	Time	G	PAR	F1	F2	F3	F4	Fm1	Fm2	Fm3	Fm4	Y1	Y2	Y3	Y4
1	16:25:27	26	0	366	301	186	233	538	460	275	381	0.32	0.35	0.32	0.39
2	16:25:39	26	1	345	291	175	225	540	462	283	378	0.36	0.37	0.38	0.4
3	16:25:49	26	16	354	302	178	235	550	467	286	385	0.36	0.35	0.38	0.39
4	16:25:59	26	32	367	313	185	243	576	477	286	396	0.36	0.34	0.35	0.39
5	16:26:09	26	64	381	325	192	253	603	506	313	414	0.37	0.36	0.39	0.39
6	16:26:20	26	90	407	346	205	270	649	540	319	450	0.37	0.36	0.36	0.4
7	16:26:30	26	120	443	374	222	294	676	569	342	451	0.34	0.34	0.35	0.35
8	16:26:40	26	180	475	401	238	317	679	565	338	463	0.3	0.29	0.3	0.32
9	16:26:50	26	295	516	434	261	346	664	566	343	468	0.22	0.23	0.24	0.26
10	16:27:00	26	405	539	453	274	361	663	546	337	445	0.19	0.17	0.19	0.19
11	16:27:10	26	505	544	458	278	364	619	524	333	428	0.12	0.13	0.17	0.15
12	16:27:20	26	610	546	458	278	362	602	509	305	405	0.09	0.1	0.09	0.11
;		Ch1	Ch2	Ch3	Ch4	blue	green	brown
;	alpha:	0.163	0.161	0.16	0.182	0	0	0.172
;	ETRmax:	28.8	28.7	31.1	31.9	0	0	29.7
;	Ik:	176.4	178.2	194.3	175.5	0	0	172.5
;References: BL_EDF EDEG0148.REF2 GR_EDF EDEG0148.REF2 BR_EDF EDEG0148.REF2
(Replicate) culture 2
16JUL2022 16:29:47 Gain: 26 Zoff: 172 113 224 212
No	Time	G	PAR	F1	F2	F3	F4	Fm1	Fm2	Fm3	Fm4	Y1	Y2	Y3	Y4
1	16:29:47	26	0	478	400	240	321	766	643	394	533	0.38	0.38	0.39	0.4
2	16:29:59	26	1	464	393	237	309	766	637	397	526	0.39	0.38	0.4	0.41
3	16:30:09	26	16	478	405	243	318	762	644	401	542	0.37	0.37	0.39	0.41
4	16:30:19	26	32	491	415	248	325	789	655	418	565	0.38	0.37	0.41	0.42
5	16:30:29	26	64	508	427	255	336	813	682	423	568	0.38	0.37	0.4	0.41
6	16:30:39	26	90	539	454	271	357	885	733	460	606	0.39	0.38	0.41	0.41
7	16:30:49	26	120	583	490	294	388	897	761	465	626	0.35	0.36	0.37	0.38
8	16:31:00	26	180	628	528	318	420	928	778	472	644	0.32	0.32	0.33	0.35
9	16:31:10	26	295	690	576	350	463	919	778	479	630	0.25	0.26	0.27	0.27
10	16:31:20	26	405	729	608	372	489	916	748	465	616	0.2	0.19	0.2	0.21
11	16:31:30	26	505	748	623	382	499	893	735	457	599	0.16	0.15	0.16	0.17
12	16:31:40	26	610	759	632	387	505	849	705	451	584	0.11	0.1	0.14	0.14
;		Ch1	Ch2	Ch3	Ch4	blue	green	brown
;	alpha:	0.17	0.17	0.168	0.195	0	0	0.172
;	ETRmax:	33	32.2	35.6	35.5	0	0	33.5
;	Ik:	194.6	189	212.2	182	0	0	194.7
;References: BL_EDF EDEG0148.REF2 GR_EDF EDEG0148.REF2 BR_EDF EDEG0148.REF2
(Replicate) culture 3
16JUL2022 16:33:56 Gain: 26 Zoff: 172 113 224 212
No	Time	G	PAR	F1	F2	F3	F4	Fm1	Fm2	Fm3	Fm4	Y1	Y2	Y3	Y4
1	16:33:56	26	0	393	326	193	253	577	468	273	383	0.32	0.3	0.29	0.34
2	16:34:08	26	1	372	314	176	241	574	469	272	377	0.35	0.33	0.35	0.36
3	16:34:18	26	16	381	321	180	243	574	466	285	383	0.34	0.31	0.37	0.37
4	16:34:28	26	32	389	327	186	248	580	482	293	396	0.33	0.32	0.37	0.37
5	16:34:38	26	64	399	334	189	255	600	500	296	401	0.34	0.33	0.36	0.36
6	16:34:48	26	90	421	352	200	271	624	521	315	420	0.33	0.32	0.37	0.35
7	16:34:59	26	120	451	375	215	291	639	524	318	436	0.29	0.28	0.32	0.33
8	16:35:09	26	180	475	393	227	307	626	523	320	433	0.24	0.25	0.29	0.29
9	16:35:19	26	295	498	411	241	325	615	507	300	413	0.19	0.19	0.2	0.21
10	16:35:29	26	405	503	415	246	329	583	484	283	400	0.14	0.14	0.13	0.18
11	16:35:39	26	505	499	411	245	325	562	462	277	363	0.11	0.11	0.12	0.1
12	16:35:49	26	610	493	406	242	317	534	442	259	354	0.08	0.08	0.07	0.1
;		Ch1	Ch2	Ch3	Ch4	blue	green	brown
;	alpha:	0.146	0.165	0.154	0.164	0	0	0.161
;	ETRmax:	23.5	23.7	22.4	27.6	0	0	24.5
;	Ik:	160.8	143.8	145.8	168.5	0	0	152.6
;References: BL_EDF EDEG0148.REF2 GR_EDF EDEG0148.REF2 BR_EDF EDEG0148.REF2
(Replicate) culture 4
16JUL2022 16:38:20 Gain: 26 Zoff: 172 113 224 212
No	Time	G	PAR	F1	F2	F3	F4	Fm1	Fm2	Fm3	Fm4	Y1	Y2	Y3	Y4
1	16:38:20	26	0	348	314	168	215	528	455	261	353	0.34	0.31	0.36	0.39
2	16:38:31	26	1	332	300	156	205	529	453	257	352	0.37	0.34	0.39	0.42
3	16:38:42	26	16	342	305	162	210	531	464	262	354	0.36	0.34	0.38	0.41
4	16:38:52	26	32	355	313	168	220	564	470	274	368	0.37	0.33	0.39	0.4
5	16:39:02	26	64	367	323	174	229	591	503	284	384	0.38	0.36	0.39	0.4
6	16:39:12	26	90	394	344	187	245	623	522	298	409	0.37	0.34	0.37	0.4
7	16:39:22	26	120	430	372	205	269	638	527	310	421	0.33	0.29	0.34	0.36
8	16:39:32	26	180	459	397	220	291	637	547	320	423	0.28	0.27	0.31	0.31
9	16:39:42	26	295	492	424	239	316	627	529	307	421	0.22	0.2	0.22	0.25
10	16:39:53	26	405	505	434	246	324	598	510	297	394	0.16	0.15	0.17	0.18
11	16:40:03	26	505	504	432	246	322	578	487	278	366	0.13	0.11	0.12	0.12
12	16:40:13	26	610	500	429	245	316	549	470	275	355	0.09	0.09	0.11	0.11
;		Ch1	Ch2	Ch3	Ch4	blue	green	brown
;	alpha:	0.188	0.15	0.175	0.174	0	0	0.178
;	ETRmax:	26.6	25.2	28.4	30.1	0	0	27.1
;	Ik:	141	168.4	162.9	173.1	0	0	152.2
;References: BL_EDF EDEG0148.REF2 GR_EDF EDEG0148.REF2 BR_EDF EDEG0148.REF2
(Replicate) culture 5
16JUL2022 16:42:08 Gain: 26 Zoff: 172 113 224 212
No	Time	G	PAR	F1	F2	F3	F4	Fm1	Fm2	Fm3	Fm4	Y1	Y2	Y3	Y4
1	16:42:08	26	0	352	310	165	209	548	452	252	353	0.36	0.31	0.35	0.41
2	16:42:20	26	1	327	289	152	202	533	460	272	352	0.39	0.37	0.44	0.43
3	16:42:30	26	16	337	296	157	205	543	469	261	353	0.38	0.37	0.4	0.42
4	16:42:40	26	32	347	303	161	210	561	467	271	359	0.38	0.35	0.41	0.42
5	16:42:50	26	64	354	309	165	215	571	479	285	365	0.38	0.35	0.42	0.41
6	16:43:00	26	90	374	323	174	228	587	497	288	382	0.36	0.35	0.4	0.4
7	16:43:10	26	120	400	343	186	247	577	498	294	395	0.31	0.31	0.37	0.37
8	16:43:21	26	180	418	358	197	261	583	485	280	381	0.28	0.26	0.3	0.31
9	16:43:31	26	295	438	373	208	277	542	466	273	363	0.19	0.2	0.24	0.24
10	16:43:41	26	405	442	377	212	280	535	433	259	337	0.17	0.13	0.18	0.17
11	16:43:51	26	505	437	374	211	274	502	413	245	311	0.13	0.09	0.14	0.12
12	16:44:01	26	610	432	369	210	269	480	409	230	306	0.1	0.1	0.09	0.12
;		Ch1	Ch2	Ch3	Ch4	blue	green	brown
;	alpha:	0.176	0.159	0.201	0.179	0	0	0.169
;	ETRmax:	27.3	23.9	29.1	29.7	0	0	27
;	Ik:	155.2	150.7	144.4	165.6	0	0	160
;References: BL_EDF EDEG0148.REF2 GR_EDF EDEG0148.REF2 BR_EDF EDEG0148.REF2
Control Breviolum psygmophilum
(Replicate) culture 1c
16JUL2022 16:46:20 Gain: 26 Zoff: 172 113 224 212
No	Time	G	PAR	F1	F2	F3	F4	Fm1	Fm2	Fm3	Fm4	Y1	Y2	Y3	Y4
1	16:46:20	26	0	276	252	121	168	450	423	232	306	0.39	0.4	0.48	0.45
2	16:46:32	26	1	264	253	123	158	457	408	218	306	0.42	0.38	0.44	0.48
3	16:46:42	26	16	278	264	129	168	478	438	238	313	0.42	0.4	0.46	0.46
4	16:46:52	26	32	293	277	136	178	504	453	239	337	0.42	0.39	0.43	0.47
5	16:47:02	26	64	312	292	144	192	534	483	264	374	0.42	0.4	0.45	0.49
6	16:47:12	26	90	345	320	161	215	592	533	298	402	0.42	0.4	0.46	0.47
7	16:47:22	26	120	384	353	181	242	634	572	329	449	0.39	0.38	0.45	0.46
8	16:47:33	26	180	426	388	204	273	668	587	333	466	0.36	0.34	0.39	0.41
9	16:47:43	26	295	487	439	237	316	687	609	348	463	0.29	0.28	0.32	0.32
10	16:47:53	26	405	537	479	264	350	686	604	346	462	0.22	0.21	0.24	0.24
11	16:48:03	26	505	569	506	282	372	668	599	349	456	0.15	0.16	0.19	0.18
12	16:48:13	26	610	590	523	294	386	677	593	342	454	0.13	0.12	0.14	0.15
;		Ch1	Ch2	Ch3	Ch4	blue	green	brown
;	alpha:	0.174	0.17	0.202	0.204	0	0	0.184
;	ETRmax:	32.2	32.6	40.4	39.4	0	0	35.1
;	Ik:	185.4	191.5	200.5	193	0	0	191.1
;References: BL_EDF EDEG0148.REF2 GR_EDF EDEG0148.REF2 BR_EDF EDEG0148.REF2
(Replicate) culture 2c
16JUL2022 16:51:11 Gain: 26 Zoff: 172 113 224 212
No	Time	G	PAR	F1	F2	F3	F4	Fm1	Fm2	Fm3	Fm4	Y1	Y2	Y3	Y4
1	16:51:11	26	0	329	309	157	207	528	477	268	358	0.38	0.35	0.41	0.42
2	16:51:23	26	1	321	300	159	195	539	488	267	357	0.4	0.39	0.4	0.45
3	16:51:33	26	16	332	314	160	204	549	501	277	370	0.4	0.37	0.42	0.45
4	16:51:43	26	32	346	326	165	213	562	513	287	386	0.38	0.36	0.43	0.45
5	16:51:53	26	64	362	338	171	225	585	540	306	411	0.38	0.37	0.44	0.45
6	16:52:04	26	90	396	366	190	249	634	577	322	443	0.38	0.37	0.41	0.44
7	16:52:14	26	120	429	395	208	275	666	595	331	450	0.36	0.34	0.37	0.39
8	16:52:24	26	180	462	423	226	300	694	602	350	470	0.33	0.3	0.35	0.36
9	16:52:34	26	295	506	458	251	331	665	595	343	467	0.24	0.23	0.27	0.29
10	16:52:44	26	405	533	481	265	349	648	574	330	437	0.18	0.16	0.2	0.2
11	16:52:54	26	505	544	489	272	354	638	552	320	417	0.15	0.11	0.15	0.15
12	16:53:04	26	610	548	492	274	353	612	547	311	404	0.1	0.1	0.12	0.13
;		Ch1	Ch2	Ch3	Ch4	blue	green	brown
;	alpha:	0.164	0.165	0.176	0.195	0	0	0.171
;	ETRmax:	29.8	27.9	32.8	35.1	0	0	30.9
;	Ik:	182.5	169	186.7	180	0	0	180.6
;References: BL_EDF EDEG0148.REF2 GR_EDF EDEG0148.REF2 BR_EDF EDEG0148.REF2
(Replicate) culture 3c
16JUL2022 16:55:23 Gain: 26 Zoff: 172 113 224 212
No	Time	G	PAR	F1	F2	F3	F4	Fm1	Fm2	Fm3	Fm4	Y1	Y2	Y3	Y4
1	16:55:23	26	0	336	321	161	210	551	503	278	372	0.39	0.36	0.42	0.44
2	16:55:35	26	1	331	320	160	201	551	498	279	373	0.4	0.36	0.43	0.46
3	16:55:45	26	16	345	332	170	213	563	518	297	390	0.39	0.36	0.43	0.45
4	16:55:55	26	32	363	345	178	224	592	545	308	399	0.39	0.37	0.42	0.44
5	16:56:05	26	64	385	363	188	238	644	592	337	440	0.4	0.39	0.44	0.46
6	16:56:15	26	90	425	396	208	265	718	636	359	478	0.41	0.38	0.42	0.45
7	16:56:26	26	120	469	431	230	294	756	675	376	501	0.38	0.36	0.39	0.41
8	16:56:36	26	180	518	472	255	329	775	694	397	516	0.33	0.32	0.36	0.36
9	16:56:46	26	295	581	523	289	374	778	699	402	528	0.25	0.25	0.28	0.29
10	16:56:56	26	405	619	555	310	401	765	669	385	505	0.19	0.17	0.19	0.21
11	16:57:06	26	505	634	567	319	410	734	643	384	483	0.14	0.12	0.17	0.15
12	16:57:16	26	610	640	570	323	411	709	632	370	471	0.1	0.1	0.13	0.13
;		Ch1	Ch2	Ch3	Ch4	blue	green	brown
;	alpha:	0.182	0.156	0.187	0.2	0	0	0.179
;	ETRmax:	31.3	25.4	35.4	35.4	0	0	31.8
;	Ik:	172.4	163.1	189.6	176.9	0	0	177.3
;References: BL_EDF EDEG0148.REF2 GR_EDF EDEG0148.REF2 BR_EDF EDEG0148.REF2
(Replicate) culture 4c
16JUL2022 16:59:39 Gain: 26 Zoff: 172 113 224 212
No	Time	G	PAR	F1	F2	F3	F4	Fm1	Fm2	Fm3	Fm4	Y1	Y2	Y3	Y4
1	16:59:40	26	0	290	290	124	162	476	438	231	306	0.39	0.34	0.46	0.47
2	16:59:52	26	1	284	283	126	157	469	433	227	303	0.39	0.35	0.44	0.48
3	17:00:02	26	16	292	287	130	164	470	442	235	317	0.38	0.35	0.45	0.48
4	17:00:12	26	32	302	295	135	172	500	470	238	333	0.4	0.37	0.43	0.48
5	17:00:22	26	64	316	307	142	182	533	480	264	357	0.41	0.36	0.46	0.49
6	17:00:32	26	90	351	336	159	205	581	526	283	374	0.4	0.36	0.44	0.45
7	17:00:42	26	120	381	362	175	226	590	549	297	379	0.35	0.34	0.41	0.4
8	17:00:52	26	180	409	387	191	248	612	548	299	404	0.33	0.29	0.36	0.39
9	17:01:03	26	295	449	419	211	276	602	546	286	396	0.25	0.23	0.26	0.3
10	17:01:13	26	405	475	441	226	294	578	533	291	379	0.18	0.17	0.22	0.22
11	17:01:23	26	505	488	452	234	302	569	536	282	361	0.14	0.16	0.17	0.16
12	17:01:33	26	610	493	455	236	303	547	507	266	347	0.1	0.1	0.11	0.13
;		Ch1	Ch2	Ch3	Ch4	blue	green	brown
;	alpha:	0.169	0.175	0.198	0.188	0	0	0.178
;	ETRmax:	30.1	30.3	35.3	34.9	0	0	32.8
;	Ik:	177.8	173	178.6	185.8	0	0	184.2
;References: BL_EDF EDEG0148.REF2 GR_EDF EDEG0148.REF2 BR_EDF EDEG0148.REF2
(Replicate) culture 5c
16JUL2022 17:03:33 Gain: 26 Zoff: 172 113 224 212
No	Time	G	PAR	F1	F2	F3	F4	Fm1	Fm2	Fm3	Fm4	Y1	Y2	Y3	Y4
1	17:03:34	26	0	334	314	145	181	530	465	259	341	0.37	0.32	0.44	0.47
2	17:03:45	26	1	320	314	142	177	526	485	262	340	0.39	0.35	0.46	0.48
3	17:03:55	26	16	334	326	150	189	552	504	270	362	0.39	0.35	0.44	0.48
4	17:04:06	26	32	356	341	161	205	590	536	290	374	0.4	0.36	0.44	0.45
5	17:04:16	26	64	380	361	172	220	647	570	311	422	0.41	0.37	0.45	0.48
6	17:04:26	26	90	421	396	191	248	722	633	346	458	0.42	0.37	0.45	0.46
7	17:04:36	26	120	471	437	216	281	768	683	379	508	0.39	0.36	0.43	0.45
8	17:04:46	26	180	525	483	245	320	818	726	407	529	0.36	0.33	0.4	0.4
9	17:04:56	26	295	598	543	282	369	823	739	394	522	0.27	0.27	0.28	0.29
10	17:05:06	26	405	642	579	305	400	797	704	392	510	0.19	0.18	0.22	0.22
11	17:05:16	26	505	661	593	315	410	770	678	381	497	0.14	0.13	0.17	0.18
12	17:05:27	26	610	666	596	319	411	737	661	369	471	0.1	0.1	0.14	0.13
;		Ch1	Ch2	Ch3	Ch4	blue	green	brown
;	alpha:	0.148	0.133	0.204	0.208	0	0	0.172
;	ETRmax:	23.7	21.1	37.7	37.5	0	0	29.2
;	Ik:	160.4	158.9	184.7	180.4	0	0	169.5
;References: BL_EDF EDEG0148.REF2 GR_EDF EDEG0148.REF2 BR_EDF EDEG0148.REF2

## Sheet: Effrenium voratum
Cryopreserved Effrenium voratum
Gain: 23 Zoff: 12 19 29 11
(Replicate) culture A
16JUL2022 15:15:36 Gain: 23 Zoff: 12 19 29 11
No	Time	G	PAR	F1	F2	F3	F4	Fm1	Fm2	Fm3	Fm4	Y1	Y2	Y3	Y4
1	15:15:36	23	0	193	206	166	196	356	386	311	387	0.46	0.47	0.47	0.49
2	15:15:48	23	1	207	219	176	212	371	405	319	404	0.44	0.46	0.45	0.48
3	15:15:58	23	16	236	250	199	240	410	445	353	435	0.42	0.44	0.44	0.45
4	15:16:08	23	32	275	292	229	277	479	519	409	496	0.43	0.44	0.44	0.44
5	15:16:19	23	64	338	362	277	336	600	648	494	604	0.44	0.44	0.44	0.44
6	15:16:29	23	90	433	471	353	424	777	839	622	753	0.44	0.44	0.43	0.44
7	15:16:39	23	120	543	591	434	519	967	1051	770	915	0.44	0.44	0.44	0.43
8	15:16:49	23	180	691	753	542	642	1155	1256	901	1067	0.4	0.4	0.4	0.4
9	15:16:59	23	295	884	963	683	805	1292	1413	1005	1174	0.32	0.32	0.32	0.31
10	15:17:09	23	405	1061	1158	814	952	1374	1501	1068	1237	0.23	0.23	0.24	0.23
11	15:17:19	23	505	1181	1285	904	1051	1393	1524	1081	1244	0.15	0.16	0.16	0.16
12	15:17:30	23	610	1222	1329	933	1081	1031	1157	712	891	----	----	----	----
;		Ch1	Ch2	Ch3	Ch4	blue	green	brown
;	alpha:	0.19	0.192	0.188	0.197	0	0	0.192
;	ETRmax:	33.4	35.5	35.7	38.3	0	0	35.9
;	Ik:	175.9	185.3	189.5	194.5	0	0	187.1
;References: BL_EDF EDEG0148.REF2 GR_EDF EDEG0148.REF2 BR_EDF EDEG0148.REF2
(Replicate) culture B
16JUL2022 15:19:23 Gain: 23 Zoff: 12 19 29 11
No	Time	G	PAR	F1	F2	F3	F4	Fm1	Fm2	Fm3	Fm4	Y1	Y2	Y3	Y4
1	15:19:23	23	0	182	189	155	183	325	351	282	356	0.44	0.46	0.45	0.49
2	15:19:34	23	1	196	206	169	202	344	373	297	367	0.43	0.45	0.43	0.45
3	15:19:44	23	16	221	234	188	228	370	400	321	394	0.4	0.41	0.41	0.42
4	15:19:55	23	32	254	270	214	260	424	467	359	445	0.4	0.42	0.4	0.42
5	15:20:05	23	64	307	330	255	309	528	571	440	538	0.42	0.42	0.42	0.43
6	15:20:15	23	90	387	419	319	385	675	729	551	668	0.43	0.43	0.42	0.42
7	15:20:25	23	120	480	523	390	466	834	905	668	797	0.42	0.42	0.42	0.42
8	15:20:35	23	180	599	652	477	566	975	1053	767	914	0.39	0.38	0.38	0.38
9	15:20:45	23	295	761	828	597	703	1094	1189	857	1004	0.3	0.3	0.3	0.3
10	15:20:55	23	405	902	979	702	820	1160	1251	914	1065	0.22	0.22	0.23	0.23
11	15:21:06	23	505	1003	1083	777	901	1186	1278	927	1070	0.15	0.15	0.16	0.16
12	15:21:16	23	610	1045	1124	808	931	1158	1253	910	1027	0.1	0.1	0.11	0.09
;		Ch1	Ch2	Ch3	Ch4	blue	green	brown
;	alpha:	0.181	0.189	0.184	0.193	0	0	0.187
;	ETRmax:	30.9	33.4	34.2	36.1	0	0	33.3
;	Ik:	170.7	176.6	186.1	187.7	0	0	178
;References: BL_EDF EDEG0148.REF2 GR_EDF EDEG0148.REF2 BR_EDF EDEG0148.REF2
(Replicate) culture C
16JUL2022 15:23:19 Gain: 23 Zoff: 12 19 29 11
No	Time	G	PAR	F1	F2	F3	F4	Fm1	Fm2	Fm3	Fm4	Y1	Y2	Y3	Y4
1	15:23:19	23	0	186	197	165	208	325	344	297	378	0.43	0.43	0.44	0.45
2	15:23:31	23	1	200	209	180	221	344	368	315	393	0.42	0.43	0.43	0.44
3	15:23:41	23	16	228	237	201	248	376	398	335	419	0.39	0.4	0.4	0.41
4	15:23:51	23	32	262	273	227	280	433	464	382	469	0.39	0.41	0.41	0.4
5	15:24:01	23	64	320	337	272	334	542	588	463	571	0.41	0.43	0.41	0.42
6	15:24:12	23	90	412	442	347	422	712	769	587	714	0.42	0.43	0.41	0.41
7	15:24:22	23	120	519	561	430	515	896	973	725	870	0.42	0.42	0.41	0.41
8	15:24:32	23	180	657	715	534	632	1073	1161	867	1020	0.39	0.38	0.38	0.38
9	15:24:42	23	295	847	920	674	789	1227	1334	971	1133	0.31	0.31	0.31	0.3
10	15:24:52	23	405	1025	1113	809	936	1324	1451	1055	1221	0.23	0.23	0.23	0.23
11	15:25:02	23	505	1157	1256	911	1044	1380	1495	1090	1247	0.16	0.16	0.16	0.16
12	15:25:12	23	610	1217	1320	955	1087	993	1123	704	851	----	----	----	----
;		Ch1	Ch2	Ch3	Ch4	blue	green	brown
;	alpha:	0.178	0.171	0.181	0.184	0.243	0	0.175
;	ETRmax:	32.6	30.4	37	38.3	85.7	0	32.9
;	Ik:	183.2	177.9	204.7	208.4	353.4	0	187.3
;References: BL_EDF EDEG0148.REF2 GR_EDF EDEG0148.REF2 BR_EDF EDEG0148.REF2
(Replicate) culture D
16JUL2022 15:27:05 Gain: 23 Zoff: 12 19 29 11
No	Time	G	PAR	F1	F2	F3	F4	Fm1	Fm2	Fm3	Fm4	Y1	Y2	Y3	Y4
1	15:27:05	23	0	193	193	163	203	325	348	289	366	0.41	0.45	0.44	0.45
2	15:27:17	23	1	206	207	176	219	345	367	300	379	0.4	0.44	0.41	0.42
3	15:27:27	23	16	233	236	200	247	387	411	334	413	0.4	0.43	0.4	0.4
4	15:27:37	23	32	273	279	230	282	455	482	383	484	0.4	0.42	0.4	0.42
5	15:27:47	23	64	335	348	279	340	571	614	481	578	0.41	0.43	0.42	0.41
6	15:27:57	23	90	429	455	354	429	742	802	608	739	0.42	0.43	0.42	0.42
7	15:28:07	23	120	536	574	437	527	942	1018	764	906	0.43	0.44	0.43	0.42
8	15:28:17	23	180	679	734	547	651	1126	1228	904	1075	0.4	0.4	0.39	0.39
9	15:28:28	23	295	873	950	696	818	1286	1394	1026	1199	0.32	0.32	0.32	0.32
10	15:28:38	23	405	1053	1149	838	974	1373	1515	1104	1283	0.23	0.24	0.24	0.24
11	15:28:48	23	505	1180	1289	944	1081	1417	1545	1137	1298	0.17	0.17	0.17	0.17
12	15:28:58	23	610	1209	1326	968	1100	946	1086	690	831	----	----	----	----
;		Ch1	Ch2	Ch3	Ch4	blue	green	brown
;	alpha:	0.141	0.186	0.182	0.181	0.218	0	0.185
;	ETRmax:	23.9	34	34.3	35.2	5.2	0	34.5
;	Ik:	169.5	182.6	188.1	195.1	23.9	0	186.7
;References: BL_EDF EDEG0148.REF2 GR_EDF EDEG0148.REF2 BR_EDF EDEG0148.REF2
(Replicate) culture E
16JUL2022 15:31:07 Gain: 23 Zoff: 12 19 29 11
No	Time	G	PAR	F1	F2	F3	F4	Fm1	Fm2	Fm3	Fm4	Y1	Y2	Y3	Y4
1	15:31:07	23	0	188	186	167	204	330	347	300	368	0.43	0.46	0.44	0.45
2	15:31:19	23	1	204	201	177	217	350	360	305	384	0.42	0.44	0.42	0.43
3	15:31:29	23	16	229	228	199	245	379	401	331	413	0.4	0.43	0.4	0.41
4	15:31:39	23	32	264	268	227	280	441	471	381	478	0.4	0.43	0.4	0.41
5	15:31:49	23	64	321	331	271	333	533	571	451	564	0.4	0.42	0.4	0.41
6	15:32:00	23	90	396	419	333	407	681	735	558	687	0.42	0.43	0.4	0.41
7	15:32:10	23	120	490	525	407	493	851	925	687	832	0.42	0.43	0.41	0.41
8	15:32:20	23	180	614	668	504	601	1000	1114	816	972	0.39	0.4	0.38	0.38
9	15:32:30	23	295	779	856	631	744	1147	1269	929	1083	0.32	0.33	0.32	0.31
10	15:32:40	23	405	948	1048	764	890	1253	1385	1019	1184	0.24	0.24	0.25	0.25
11	15:32:50	23	505	1082	1199	872	1003	1315	1461	1072	1221	0.18	0.18	0.19	0.18
12	15:33:00	23	610	1159	1288	938	1067	1056	1216	808	955	----	----	----	----
;		Ch1	Ch2	Ch3	Ch4	blue	green	brown
;	alpha:	0.18	0.19	0.181	0.18	0.219	0.203	0.18
;	ETRmax:	35.5	37.1	39.4	40.9	12.9	22.6	36
;	Ik:	196.7	195.7	218	226.8	58.7	111.5	200.4
;References: BL_EDF EDEG0148.REF2 GR_EDF EDEG0148.REF2 BR_EDF EDEG0148.REF2
Control Effrenium voratum
(Replicate) culture Ac
16JUL2022 15:35:09 Gain: 23 Zoff: 12 19 29 11
No	Time	G	PAR	F1	F2	F3	F4	Fm1	Fm2	Fm3	Fm4	Y1	Y2	Y3	Y4
1	15:35:10	23	0	176	174	151	188	312	319	265	334	0.44	0.45	0.43	0.44
2	15:35:21	23	1	190	184	164	203	330	338	287	352	0.42	0.46	0.43	0.42
3	15:35:32	23	16	215	214	185	229	354	374	307	385	0.39	0.43	0.4	0.41
4	15:35:42	23	32	250	253	212	261	414	439	353	436	0.4	0.42	0.4	0.4
5	15:35:52	23	64	302	311	252	311	507	538	425	516	0.4	0.42	0.41	0.4
6	15:36:02	23	90	379	400	315	385	638	683	529	639	0.41	0.41	0.4	0.4
7	15:36:12	23	120	460	492	377	459	797	861	643	780	0.42	0.43	0.41	0.41
8	15:36:22	23	180	574	621	464	560	942	1025	760	905	0.39	0.39	0.39	0.38
9	15:36:32	23	295	725	793	578	693	1062	1160	848	1012	0.32	0.32	0.32	0.32
10	15:36:43	23	405	869	957	690	821	1146	1273	906	1075	0.24	0.25	0.24	0.24
11	15:36:53	23	505	984	1083	776	922	1189	1313	947	1114	0.17	0.18	0.18	0.17
12	15:37:03	23	610	1053	1159	829	980	1184	1303	945	1103	0.11	0.11	0.12	0.11
;		Ch1	Ch2	Ch3	Ch4	blue	green	brown
;	alpha:	0.18	0.161	0.179	0.179	0	0	0.192
;	ETRmax:	32.6	28	34.3	33.5	0	0	37.1
;	Ik:	181.4	173.8	191.1	186.7	0	0	192.8
;References: BL_EDF EDEG0148.REF2 GR_EDF EDEG0148.REF2 BR_EDF EDEG0148.REF2
(Replicate) culture Bc
16JUL2022 15:39:02 Gain: 23 Zoff: 12 19 29 11
No	Time	G	PAR	F1	F2	F3	F4	Fm1	Fm2	Fm3	Fm4	Y1	Y2	Y3	Y4
1	15:39:02	23	0	203	202	177	223	366	389	325	413	0.45	0.48	0.46	0.46
2	15:39:14	23	1	220	222	195	242	386	415	343	435	0.43	0.47	0.43	0.44
3	15:39:24	23	16	252	255	219	272	427	450	366	467	0.41	0.43	0.4	0.42
4	15:39:34	23	32	292	299	251	310	491	527	424	532	0.41	0.43	0.41	0.42
5	15:39:44	23	64	355	371	301	371	610	663	513	643	0.42	0.44	0.41	0.42
6	15:39:54	23	90	451	482	380	464	802	863	657	809	0.44	0.44	0.42	0.43
7	15:40:05	23	120	570	616	473	571	990	1078	811	980	0.42	0.43	0.42	0.42
8	15:40:15	23	180	716	784	587	698	1168	1284	959	1133	0.39	0.39	0.39	0.38
9	15:40:25	23	295	899	989	728	856	1304	1438	1059	1232	0.31	0.31	0.31	0.31
10	15:40:35	23	405	1069	1179	862	1002	1378	1531	1120	1296	0.22	0.23	0.23	0.23
11	15:40:45	23	505	1186	1307	956	1100	1407	1554	1156	1309	0.16	0.16	0.17	0.16
12	15:40:55	23	610	1198	1325	961	1104	900	1041	632	795	----	----	----	----
;		Ch1	Ch2	Ch3	Ch4	blue	green	brown
;	alpha:	0.186	0.198	0.185	0.189	0	0	0.196
;	ETRmax:	33.7	37.9	37	36.3	0	0	38.1
;	Ik:	181.3	191.7	199.6	192.4	0	0	194.2
;References: BL_EDF EDEG0148.REF2 GR_EDF EDEG0148.REF2 BR_EDF EDEG0148.REF2
(Replicate) culture Cc
16JUL2022 15:42:57 Gain: 23 Zoff: 12 19 29 11
No	Time	G	PAR	F1	F2	F3	F4	Fm1	Fm2	Fm3	Fm4	Y1	Y2	Y3	Y4
1	15:42:57	23	0	213	208	188	227	362	378	322	393	0.41	0.45	0.42	0.42
2	15:43:09	23	1	224	222	196	240	374	395	339	416	0.4	0.44	0.42	0.42
3	15:43:19	23	16	252	252	218	267	410	432	361	445	0.39	0.42	0.4	0.4
4	15:43:29	23	32	288	291	246	301	467	495	402	499	0.38	0.41	0.39	0.4
5	15:43:39	23	64	339	348	287	351	559	596	475	588	0.39	0.42	0.4	0.4
6	15:43:49	23	90	418	441	355	430	714	769	600	725	0.41	0.43	0.41	0.41
7	15:44:00	23	120	516	553	432	520	897	988	748	898	0.42	0.44	0.42	0.42
8	15:44:10	23	180	652	707	539	639	1083	1178	883	1045	0.4	0.4	0.39	0.39
9	15:44:20	23	295	839	914	682	801	1233	1355	997	1167	0.32	0.33	0.32	0.31
10	15:44:30	23	405	1017	1112	820	955	1325	1459	1085	1257	0.23	0.24	0.24	0.24
11	15:44:40	23	505	1156	1265	930	1073	1395	1534	1131	1292	0.17	0.18	0.18	0.17
12	15:44:50	23	610	1198	1318	955	1102	906	1043	633	801	----	----	----	----
;		Ch1	Ch2	Ch3	Ch4	blue	green	brown
;	alpha:	0.151	0.188	0.154	0.169	0.21	0	0.193
;	ETRmax:	26.2	35.2	28.5	30.9	13.6	0	38
;	Ik:	173	186.8	185.6	183.5	65	0	196.6
;References: BL_EDF EDEG0148.REF2 GR_EDF EDEG0148.REF2 BR_EDF EDEG0148.REF2
(Replicate) culture Dc
16JUL2022 15:47:07 Gain: 23 Zoff: 12 19 29 11
No	Time	G	PAR	F1	F2	F3	F4	Fm1	Fm2	Fm3	Fm4	Y1	Y2	Y3	Y4
1	15:47:07	23	0	223	225	199	248	404	424	355	454	0.45	0.47	0.44	0.45
2	15:47:19	23	1	242	244	216	271	418	442	378	472	0.42	0.45	0.43	0.43
3	15:47:29	23	16	272	275	241	298	452	482	401	502	0.4	0.43	0.4	0.41
4	15:47:39	23	32	312	318	272	336	527	559	457	576	0.41	0.43	0.4	0.42
5	15:47:49	23	64	379	395	325	399	653	699	559	673	0.42	0.43	0.42	0.41
6	15:47:59	23	90	479	512	410	497	838	912	715	863	0.43	0.44	0.43	0.42
7	15:48:09	23	120	600	652	506	607	1069	1177	891	1057	0.44	0.45	0.43	0.43
8	15:48:20	23	180	767	840	634	753	1308	1433	1063	1260	0.41	0.41	0.4	0.4
9	15:48:30	23	295	1002	1101	812	955	1490	1653	1223	1426	0.33	0.33	0.34	0.33
10	15:48:40	23	405	1233	1359	990	1156	1636	1821	1328	1532	0.25	0.25	0.25	0.25
11	15:48:50	23	505	1419	1568	1140	1316	1403	1610	1073	1293	----	0.03	----	----
12	15:49:00	23	610	990	1162	694	873	27	211	9	12	----	----	----	----
;		Ch1	Ch2	Ch3	Ch4	blue	green	brown
;	alpha:	0.188	0.19	0.184	0.184	0.194	0	0.19
;	ETRmax:	36.4	26.9	38.7	37.9	20.3	0	38.8
;	Ik:	194.1	142	209.9	205.4	104.6	0	204.9
;References: BL_EDF EDEG0148.REF2 GR_EDF EDEG0148.REF2 BR_EDF EDEG0148.REF2
(Replicate) culture Ec
16JUL2022 15:51:52 Gain: 23 Zoff: 12 19 29 11
No	Time	G	PAR	F1	F2	F3	F4	Fm1	Fm2	Fm3	Fm4	Y1	Y2	Y3	Y4
1	15:51:53	23	0	209	181	184	228	345	336	305	388	0.39	0.46	0.4	0.41
2	15:52:04	23	1	219	196	195	245	362	351	314	398	0.4	0.44	0.38	0.38
3	15:52:14	23	16	246	224	214	270	389	391	336	434	0.37	0.43	0.36	0.38
4	15:52:25	23	32	282	263	241	304	456	460	385	484	0.38	0.43	0.37	0.37
5	15:52:35	23	64	343	329	287	359	579	579	473	593	0.41	0.43	0.39	0.39
6	15:52:45	23	90	437	433	359	447	755	780	604	747	0.42	0.44	0.41	0.4
7	15:52:55	23	120	556	564	446	551	957	991	738	925	0.42	0.43	0.4	0.4
8	15:53:05	23	180	703	723	550	675	1124	1183	870	1069	0.37	0.39	0.37	0.37
9	15:53:15	23	295	897	927	686	839	1266	1322	962	1181	0.29	0.3	0.29	0.29
10	15:53:25	23	405	1059	1099	801	978	1356	1409	1027	1241	0.22	0.22	0.22	0.21
11	15:53:35	23	505	1180	1224	889	1079	1392	1442	1050	1269	0.15	0.15	0.15	0.15
12	15:53:46	23	610	1233	1277	925	1120	1014	1077	677	899	----	----	----	----
;		Ch1	Ch2	Ch3	Ch4	blue	green	brown
;	alpha:	0.178	0.193	0.159	0.173	0	0	0.2
;	ETRmax:	31.3	33.9	28.2	30.5	0	0	36.2
;	Ik:	175.6	175.8	177.2	176.5	0	0	181.4
;References: BL_EDF EDEG0148.REF2 GR_EDF EDEG0148.REF2 BR_EDF EDEG0148.REF2
