# Supplementary material for: Assessment of the recovery and photosynthetic efficiency of Breviolum psygmophilum and Effrenium voratum (Symbiodiniaceae) following cryopreservation
Source: PeerJ. 2023 Feb 28;11:e14885. doi: 10.7717/peerj.14885 (PMC9983422; doi:10.7717/peerj.14885)
Supplement: Supplemental Information 12 [file peerj-11-14885-s012.xlsx]

## Sheet: Breviolum psygmophilum
Cryopreserved Breviolum psygmophilum
Gain: 26 Zoff: 184 105 234 222
(Replicate) culture 1
20JUL2022 14:10:23 Gain: 26 Zoff: 184 105 234 222
No	Time	G	PAR	F1	F2	F3	F4	Fm1	Fm2	Fm3	Fm4	Y1	Y2	Y3	Y4
1	14:10:23	26	0	334	310	179	237	510	457	270	377	0.35	0.32	0.34	0.37
2	14:10:35	26	1	321	295	163	226	504	441	267	372	0.36	0.33	0.39	0.39
3	14:10:45	26	16	333	303	172	229	509	453	267	369	0.35	0.33	0.36	0.38
4	14:10:55	26	32	340	310	175	236	512	459	271	379	0.34	0.32	0.35	0.38
5	14:11:06	26	64	346	315	178	241	536	465	277	381	0.35	0.32	0.36	0.37
6	14:11:16	26	90	362	326	186	252	546	466	286	395	0.34	0.3	0.35	0.36
7	14:11:26	26	120	386	345	199	269	520	468	287	385	0.26	0.26	0.31	0.3
8	14:11:36	26	180	395	352	206	279	500	437	264	379	0.21	0.19	0.22	0.26
9	14:11:46	26	295	397	355	211	285	466	426	257	342	0.15	0.17	0.18	0.17
10	14:11:56	26	405	383	343	206	275	422	378	230	310	0.09	0.09	0.1	0.11
11	14:12:06	26	505	362	325	196	260	370	344	214	278	----	0.06	0.08	0.06
12	14:12:16	26	610	341	307	184	243	361	318	202	249	0.06	0.03	0.09	----
;		Ch1	Ch2	Ch3	Ch4	blue	green	brown
;	alpha:	0.214	0.143	0.199	0.159	0	0	0.15
;	ETRmax:	17	17.2	20.4	19.4	0	0	17.5
;	Ik:	79.5	120.6	102.6	121.6	0	0	116.7
;References: BL_EDF EDEG0148.REF2 GR_EDF EDEG0148.REF2 BR_EDF EDEG0148.REF2
(Replicate) culture 2
20JUL2022 14:15:11 Gain: 26 Zoff: 184 105 234 222
No	Time	G	PAR	F1	F2	F3	F4	Fm1	Fm2	Fm3	Fm4	Y1	Y2	Y3	Y4
1	14:15:11	26	0	467	404	226	306	745	641	376	523	0.37	0.37	0.4	0.41
2	14:15:23	26	1	446	392	225	289	750	637	380	525	0.41	0.38	0.41	0.45
3	14:15:33	26	16	463	404	229	302	747	637	381	518	0.38	0.37	0.4	0.42
4	14:15:43	26	32	471	413	232	311	755	646	378	523	0.38	0.36	0.39	0.41
5	14:15:53	26	64	480	419	236	316	756	663	387	543	0.37	0.37	0.39	0.42
6	14:16:03	26	90	495	431	243	328	786	671	402	561	0.37	0.36	0.4	0.42
7	14:16:13	26	120	519	450	256	345	773	669	388	540	0.33	0.33	0.34	0.36
8	14:16:23	26	180	537	463	267	359	753	649	390	516	0.29	0.29	0.32	0.3
9	14:16:34	26	295	558	480	280	377	713	607	366	501	0.22	0.21	0.23	0.25
10	14:16:44	26	405	555	479	282	377	654	573	347	449	0.15	0.16	0.19	0.16
11	14:16:54	26	505	539	465	276	365	609	520	320	414	0.11	0.11	0.14	0.12
12	14:17:04	26	610	522	453	268	353	566	493	304	397	0.08	0.08	0.12	0.11
;		Ch1	Ch2	Ch3	Ch4	blue	green	brown
;	alpha:	0.16	0.161	0.172	0.202	0	0	0.166
;	ETRmax:	26	26.1	31	28.7	0	0	27.4
;	Ik:	162	161.9	180.7	142.6	0	0	164.6
;References: BL_EDF EDEG0148.REF2 GR_EDF EDEG0148.REF2 BR_EDF EDEG0148.REF2
(Replicate) culture 3
20JUL2022 14:19:05 Gain: 26 Zoff: 184 105 234 222
No	Time	G	PAR	F1	F2	F3	F4	Fm1	Fm2	Fm3	Fm4	Y1	Y2	Y3	Y4
1	14:19:05	26	0	344	305	150	204	519	445	241	340	0.34	0.31	0.38	0.4
2	14:19:17	26	1	321	285	141	196	512	445	239	336	0.37	0.36	0.41	0.42
3	14:19:27	26	16	329	291	146	199	516	439	243	348	0.36	0.34	0.4	0.43
4	14:19:37	26	32	336	297	150	203	519	444	242	353	0.35	0.33	0.38	0.42
5	14:19:47	26	64	342	301	153	208	542	459	255	356	0.37	0.34	0.4	0.42
6	14:19:57	26	90	355	312	159	218	547	456	265	360	0.35	0.32	0.4	0.39
7	14:20:07	26	120	372	325	168	230	532	468	254	354	0.3	0.31	0.34	0.35
8	14:20:17	26	180	382	333	175	238	501	442	243	335	0.24	0.25	0.28	0.29
9	14:20:28	26	295	390	339	182	248	479	417	226	320	0.19	0.19	0.19	0.23
10	14:20:38	26	405	382	333	180	242	431	362	212	279	0.11	0.08	0.15	0.13
11	14:20:48	26	505	363	318	172	229	410	346	200	263	0.11	0.08	0.14	0.13
12	14:20:58	26	610	346	304	164	217	378	327	182	239	0.08	0.07	0.1	0.09
;		Ch1	Ch2	Ch3	Ch4	blue	green	brown
;	alpha:	0.209	0.148	0.222	0.191	0	0	0.19
;	ETRmax:	22.3	19.6	26.6	26.4	0	0	22.9
;	Ik:	106.9	133	120.1	138.4	0	0	120.3
;References: BL_EDF EDEG0148.REF2 GR_EDF EDEG0148.REF2 BR_EDF EDEG0148.REF2
(Replicate) culture 4
20JUL2022 14:23:23 Gain: 26 Zoff: 184 105 234 222
No	Time	G	PAR	F1	F2	F3	F4	Fm1	Fm2	Fm3	Fm4	Y1	Y2	Y3	Y4
1	14:23:24	26	0	291	274	129	173	453	411	228	307	0.36	0.33	0.43	0.44
2	14:23:35	26	1	278	261	125	164	445	411	219	302	0.38	0.36	0.43	0.46
3	14:23:46	26	16	283	268	130	170	452	414	221	308	0.37	0.35	0.41	0.45
4	14:23:56	26	32	288	273	133	175	460	416	229	313	0.37	0.34	0.42	0.44
5	14:24:06	26	64	293	278	136	180	458	420	224	318	0.36	0.34	0.39	0.43
6	14:24:16	26	90	307	288	143	189	481	448	236	316	0.36	0.36	0.39	0.4
7	14:24:26	26	120	325	303	152	204	465	417	224	328	0.3	0.27	0.32	0.38
8	14:24:36	26	180	331	308	158	212	431	395	227	300	0.23	0.22	0.3	0.29
9	14:24:46	26	295	334	310	162	217	392	364	199	276	0.15	0.15	0.19	0.21
10	14:24:56	26	405	321	300	158	209	362	327	169	244	0.11	0.08	0.07	0.14
11	14:25:07	26	505	303	285	149	195	326	306	155	209	0.07	0.07	----	0.07
12	14:25:17	26	610	286	272	141	182	299	281	164	189	0.04	0.03	0.14	----
;		Ch1	Ch2	Ch3	Ch4	blue	green	brown
;	alpha:	0.162	0.251	0.181	0.188	0	0	0.163
;	ETRmax:	18.9	16.6	23	24	0	0	18.8
;	Ik:	116.2	66	127.1	127.4	0	0	115.2
;References: BL_EDF EDEG0148.REF2 GR_EDF EDEG0148.REF2 BR_EDF EDEG0148.REF2
(Replicate) culture 5
20JUL2022 14:27:36 Gain: 26 Zoff: 184 105 234 222
No	Time	G	PAR	F1	F2	F3	F4	Fm1	Fm2	Fm3	Fm4	Y1	Y2	Y3	Y4
1	14:27:36	26	0	329	304	135	179	510	443	232	317	0.35	0.31	0.42	0.44
2	14:27:48	26	1	306	288	133	168	496	453	231	313	0.38	0.36	0.42	0.46
3	14:27:58	26	16	317	293	133	176	500	446	229	321	0.37	0.34	0.42	0.45
4	14:28:08	26	32	323	298	135	182	508	448	240	322	0.36	0.33	0.44	0.43
5	14:28:18	26	64	329	302	137	186	533	460	236	320	0.38	0.34	0.42	0.42
6	14:28:29	26	90	342	313	145	196	535	460	247	330	0.36	0.32	0.41	0.41
7	14:28:39	26	120	359	327	154	208	525	462	240	332	0.32	0.29	0.36	0.37
8	14:28:49	26	180	370	337	161	217	501	453	231	313	0.26	0.26	0.3	0.31
9	14:28:59	26	295	379	343	167	227	467	415	214	288	0.19	0.17	0.22	0.21
10	14:29:09	26	405	370	335	165	222	438	377	193	264	0.16	0.11	0.15	0.16
11	14:29:19	26	505	354	321	158	209	401	357	171	235	0.12	0.1	0.08	0.11
12	14:29:29	26	610	337	308	150	197	362	321	166	212	0.07	0.04	0.1	0.07
;		Ch1	Ch2	Ch3	Ch4	blue	green	brown
;	alpha:	0.196	0.152	0.193	0.19	0	0	0.165
;	ETRmax:	24	20.9	25.6	26.4	0	0	23.9
;	Ik:	122.3	137.3	132.2	139.2	0	0	144.9
;References: BL_EDF EDEG0148.REF2 GR_EDF EDEG0148.REF2 BR_EDF EDEG0148.REF2
Control Breviolum psygmophilum
(Replicate) culture 1c
20JUL2022 14:31:51 Gain: 26 Zoff: 184 105 234 222
No	Time	G	PAR	F1	F2	F3	F4	Fm1	Fm2	Fm3	Fm4	Y1	Y2	Y3	Y4
1	14:31:51	26	0	279	281	131	169	434	407	212	281	0.36	0.31	0.38	0.4
2	14:32:03	26	1	272	278	124	161	425	402	206	285	0.36	0.31	0.4	0.44
3	14:32:13	26	16	287	286	129	168	437	417	214	293	0.34	0.31	0.4	0.43
4	14:32:23	26	32	293	294	133	172	447	424	226	295	0.34	0.31	0.41	0.42
5	14:32:33	26	64	299	299	136	177	456	438	228	299	0.34	0.32	0.4	0.41
6	14:32:43	26	90	320	315	147	192	474	446	236	304	0.32	0.29	0.38	0.37
7	14:32:54	26	120	334	327	156	204	464	433	229	310	0.28	0.24	0.32	0.34
8	14:33:04	26	180	339	330	161	211	438	413	228	298	0.23	0.2	0.29	0.29
9	14:33:14	26	295	340	331	163	215	394	380	194	265	0.14	0.13	0.16	0.19
10	14:33:24	26	405	329	321	159	207	370	358	183	242	0.11	0.1	0.13	0.14
11	14:33:34	26	505	314	308	152	195	347	333	169	219	0.1	0.08	0.1	0.11
12	14:33:44	26	610	299	296	145	184	325	317	157	200	0.08	0.07	0.08	0.08
;		Ch1	Ch2	Ch3	Ch4	blue	green	brown
;	alpha:	0.161	0.22	0.203	0.184	0	0	0.158
;	ETRmax:	19.6	16.9	22.5	24.6	0	0	20.4
;	Ik:	121.7	76.6	110.7	134.2	0	0	129
;References: BL_EDF EDEG0148.REF2 GR_EDF EDEG0148.REF2 BR_EDF EDEG0148.REF2
(Replicate) culture 2c
20JUL2022 14:36:05 Gain: 26 Zoff: 184 105 234 222
No	Time	G	PAR	F1	F2	F3	F4	Fm1	Fm2	Fm3	Fm4	Y1	Y2	Y3	Y4
1	14:36:06	26	0	297	303	136	166	449	430	217	289	0.34	0.3	0.37	0.43
2	14:36:17	26	1	281	294	127	162	451	422	218	287	0.38	0.3	0.42	0.44
3	14:36:28	26	16	292	298	132	169	451	440	217	293	0.35	0.32	0.39	0.42
4	14:36:38	26	32	301	304	135	174	468	440	225	305	0.36	0.31	0.4	0.43
5	14:36:48	26	64	308	310	141	179	477	461	228	308	0.35	0.33	0.38	0.42
6	14:36:58	26	90	329	327	152	194	484	461	236	325	0.32	0.29	0.36	0.4
7	14:37:08	26	120	340	337	159	204	451	448	235	298	0.25	0.25	0.32	0.32
8	14:37:18	26	180	340	338	161	208	442	415	212	293	0.23	0.19	0.24	0.29
9	14:37:28	26	295	336	334	161	207	400	382	192	258	0.16	0.13	0.16	0.2
10	14:37:39	26	405	321	320	155	197	366	354	184	227	0.12	0.1	0.16	0.13
11	14:37:49	26	505	303	305	147	183	325	320	168	204	0.07	0.05	0.13	0.1
12	14:37:59	26	610	287	292	139	171	302	302	145	190	0.05	0.03	----	0.1
;		Ch1	Ch2	Ch3	Ch4	blue	green	brown
;	alpha:	0.165	0.175	0.194	0.199	0	0	0.199
;	ETRmax:	18.8	14.9	24.3	24.5	0	0	18.8
;	Ik:	113.5	85.5	125.4	123.2	0	0	94.8
;References: BL_EDF EDEG0148.REF2 GR_EDF EDEG0148.REF2 BR_EDF EDEG0148.REF2
(Replicate) culture 3c
20JUL2022 14:40:27 Gain: 26 Zoff: 184 105 234 222
No	Time	G	PAR	F1	F2	F3	F4	Fm1	Fm2	Fm3	Fm4	Y1	Y2	Y3	Y4
1	14:40:27	26	0	298	312	140	174	456	433	222	297	0.35	0.28	0.37	0.41
2	14:40:39	26	1	285	293	133	164	451	432	217	291	0.37	0.32	0.39	0.44
3	14:40:49	26	16	292	299	130	168	454	425	218	295	0.36	0.3	0.4	0.43
4	14:40:59	26	32	298	304	133	171	450	444	221	310	0.34	0.32	0.4	0.45
5	14:41:09	26	64	304	308	135	176	464	448	219	298	0.34	0.31	0.38	0.41
6	14:41:20	26	90	324	324	145	191	477	456	236	308	0.32	0.29	0.39	0.38
7	14:41:30	26	120	335	334	153	201	450	445	238	308	0.26	0.25	0.36	0.35
8	14:41:40	26	180	334	333	155	205	421	406	216	281	0.21	0.18	0.28	0.27
9	14:41:50	26	295	331	330	156	206	387	380	195	257	0.14	0.13	0.2	0.2
10	14:42:00	26	405	317	317	149	195	354	343	177	220	0.1	0.08	0.16	0.11
11	14:42:10	26	505	297	301	139	181	327	325	155	202	0.09	0.07	0.1	0.1
12	14:42:20	26	610	280	286	131	167	297	300	137	184	0.06	0.05	----	0.09
;		Ch1	Ch2	Ch3	Ch4	blue	green	brown
;	alpha:	0.16	0.144	0.173	0.211	0	0	0.166
;	ETRmax:	18.2	15.7	25.5	23.3	0	0	19.3
;	Ik:	113.9	108.8	147.2	110.8	0	0	116
;References: BL_EDF EDEG0148.REF2 GR_EDF EDEG0148.REF2 BR_EDF EDEG0148.REF2
(Replicate) culture 4c
20JUL2022 14:44:27 Gain: 26 Zoff: 184 105 234 222
No	Time	G	PAR	F1	F2	F3	F4	Fm1	Fm2	Fm3	Fm4	Y1	Y2	Y3	Y4
1	14:44:28	26	0	275	283	115	151	427	416	194	271	0.36	0.32	0.41	0.44
2	14:44:40	26	1	266	274	106	138	426	423	195	268	0.38	0.35	0.46	0.49
3	14:44:50	26	16	279	287	111	146	440	437	192	274	0.37	0.34	0.42	0.47
4	14:45:00	26	32	288	296	115	154	450	441	209	282	0.36	0.33	0.45	0.45
5	14:45:10	26	64	296	303	119	161	461	448	200	295	0.36	0.32	0.41	0.45
6	14:45:20	26	90	319	322	131	178	479	457	225	305	0.33	0.3	0.42	0.42
7	14:45:30	26	120	333	333	140	190	462	445	226	296	0.28	0.25	0.38	0.36
8	14:45:40	26	180	336	336	143	195	443	428	202	269	0.24	0.21	0.29	0.28
9	14:45:51	26	295	336	336	146	198	409	396	185	254	0.18	0.15	0.21	0.22
10	14:46:01	26	405	325	326	142	190	373	360	162	221	0.13	0.09	0.12	0.14
11	14:46:11	26	505	308	311	133	178	334	334	150	192	0.08	0.07	0.11	0.07
12	14:46:21	26	610	292	299	126	166	320	318	138	192	0.09	0.06	0.09	0.14
;		Ch1	Ch2	Ch3	Ch4	blue	green	brown
;	alpha:	0.16	0.148	0.198	0.209	0	0	0.169
;	ETRmax:	21.6	17.8	25.4	25.5	0	0	21.6
;	Ik:	134.7	120.2	128.2	122.2	0	0	127.9
;References: BL_EDF EDEG0148.REF2 GR_EDF EDEG0148.REF2 BR_EDF EDEG0148.REF2
(Replicate) culture 5c
20JUL2022 14:48:35 Gain: 26 Zoff: 184 105 234 222
No	Time	G	PAR	F1	F2	F3	F4	Fm1	Fm2	Fm3	Fm4	Y1	Y2	Y3	Y4
1	14:48:35	26	0	259	271	99	131	407	389	188	251	0.36	0.3	0.47	0.48
2	14:48:47	26	1	251	262	92	121	397	398	174	250	0.37	0.34	0.47	0.52
3	14:48:57	26	16	258	272	97	129	412	397	181	248	0.37	0.31	0.46	0.48
4	14:49:07	26	32	267	280	102	135	419	409	190	249	0.36	0.32	0.46	0.46
5	14:49:17	26	64	276	286	107	141	429	411	198	283	0.36	0.3	0.46	0.5
6	14:49:28	26	90	298	303	119	157	456	434	201	279	0.35	0.3	0.41	0.44
7	14:49:38	26	120	314	316	128	170	454	436	196	272	0.31	0.28	0.35	0.38
8	14:49:48	26	180	321	323	133	177	421	410	192	255	0.24	0.21	0.31	0.31
9	14:49:58	26	295	325	326	138	182	389	384	175	243	0.16	0.15	0.21	0.25
10	14:50:08	26	405	318	319	135	178	368	355	164	213	0.14	0.1	0.18	0.16
11	14:50:18	26	505	305	309	129	168	336	330	147	200	0.09	0.06	0.12	0.16
12	14:50:28	26	610	292	297	123	157	312	316	136	186	0.06	0.06	0.1	0.16
;		Ch1	Ch2	Ch3	Ch4	blue	green	brown
;	alpha:	0.163	0.135	0.201	0.3	0	0	0.171
;	ETRmax:	21.4	17.9	27.6	42.7	0	0	23.1
;	Ik:	131.4	132.7	137.1	142.5	0	0	135
;References: BL_EDF EDEG0148.REF2 GR_EDF EDEG0148.REF2 BR_EDF EDEG0148.REF2

## Sheet: Effrenium voratum
Cryopreserved Effrenium voratum
(Replicate) culture A
20JUL2022 12:58:31 Gain: 23 Zoff: 0 0 0 0
No	Time	G	PAR	F1	F2	F3	F4	Fm1	Fm2	Fm3	Fm4	Y1	Y2	Y3	Y4
1	12:58:31	23	0	190	218	171	191	355	397	318	366	0.46	0.45	0.46	0.48
2	12:58:42	23	1	208	236	188	203	366	412	323	378	0.43	0.43	0.42	0.46
3	12:58:53	23	16	235	266	206	228	406	452	350	415	0.42	0.41	0.41	0.45
4	12:59:03	23	32	276	310	237	265	484	534	410	480	0.43	0.42	0.42	0.45
5	12:59:13	23	64	344	385	288	327	616	684	507	596	0.44	0.44	0.43	0.45
6	12:59:23	23	90	444	498	366	419	820	903	647	769	0.46	0.45	0.43	0.46
7	12:59:33	23	120	569	637	458	526	1031	1146	808	953	0.45	0.44	0.43	0.45
8	12:59:43	23	180	738	821	583	670	1235	1354	959	1115	0.4	0.39	0.39	0.4
9	12:59:53	23	295	965	1065	747	860	1376	1522	1063	1247	0.3	0.3	0.3	0.31
10	13:00:04	23	405	1151	1268	887	1016	1476	1607	1130	1301	0.22	0.21	0.22	0.22
11	13:00:14	23	505	1270	1396	979	1113	1503	1649	1162	1321	0.16	0.15	0.16	0.16
12	13:00:24	23	610	1266	1395	958	1097	910	1049	575	723	----	----	----	----
;		Ch1	Ch2	Ch3	Ch4	blue	green	brown
;	alpha:	0.195	0.189	0.192	0.197	0	0	0.193
;	ETRmax:	32.7	31.3	34.3	34.1	0	0	32.9
;	Ik:	167.8	165.8	178.2	173.2	0	0	170.2
;References: BL_EDF EDEG0148.REF2 GR_EDF EDEG0148.REF2 BR_EDF EDEG0148.REF2
(Replicate) culture B
20JUL2022 13:02:44 Gain: 23 Zoff: 0 0 0 0
No	Time	G	PAR	F1	F2	F3	F4	Fm1	Fm2	Fm3	Fm4	Y1	Y2	Y3	Y4
1	13:02:45	23	0	200	231	187	217	340	393	325	390	0.41	0.41	0.42	0.44
2	13:02:57	23	1	211	241	200	226	346	398	330	394	0.39	0.39	0.39	0.43
3	13:03:07	23	16	230	263	216	247	372	424	349	422	0.38	0.38	0.38	0.41
4	13:03:17	23	32	260	296	240	275	428	486	390	463	0.39	0.39	0.38	0.41
5	13:03:27	23	64	311	353	280	323	511	588	457	548	0.39	0.4	0.39	0.41
6	13:03:37	23	90	390	442	344	398	668	752	571	676	0.42	0.41	0.4	0.41
7	13:03:47	23	120	486	551	420	483	844	950	714	828	0.42	0.42	0.41	0.42
8	13:03:57	23	180	625	706	526	604	1016	1148	849	989	0.38	0.39	0.38	0.39
9	13:04:07	23	295	812	916	672	765	1182	1334	974	1115	0.31	0.31	0.31	0.31
10	13:04:18	23	405	996	1122	820	924	1326	1481	1099	1228	0.25	0.24	0.25	0.25
11	13:04:28	23	505	1145	1291	948	1051	1408	1601	1181	1294	0.19	0.19	0.2	0.19
12	13:04:38	23	610	1197	1364	987	1090	851	1055	616	748	----	----	----	----
;		Ch1	Ch2	Ch3	Ch4	blue	green	brown
;	alpha:	0.165	0.18	0.179	0.183	0.218	0	0.192
;	ETRmax:	33.2	38.1	40.1	38.3	88.2	0	41.4
;	Ik:	201.5	212.3	224.4	209.8	404	0	216
;References: BL_EDF EDEG0148.REF2 GR_EDF EDEG0148.REF2 BR_EDF EDEG0148.REF2
(Replicate) culture C
20JUL2022 13:07:35 Gain: 23 Zoff: 0 0 0 0
No	Time	G	PAR	F1	F2	F3	F4	Fm1	Fm2	Fm3	Fm4	Y1	Y2	Y3	Y4
1	13:07:35	23	0	188	213	182	209	329	372	316	379	0.43	0.43	0.42	0.45
2	13:07:47	23	1	199	223	193	223	333	380	322	386	0.4	0.41	0.4	0.42
3	13:07:57	23	16	222	249	212	244	355	410	343	408	0.37	0.39	0.38	0.4
4	13:08:07	23	32	250	280	236	272	402	455	377	452	0.38	0.38	0.37	0.4
5	13:08:17	23	64	295	331	273	316	481	541	443	526	0.39	0.39	0.38	0.4
6	13:08:28	23	90	360	406	328	381	595	674	530	627	0.39	0.4	0.38	0.39
7	13:08:38	23	120	434	489	387	449	721	817	628	740	0.4	0.4	0.38	0.39
8	13:08:48	23	180	531	599	464	536	850	961	726	853	0.38	0.38	0.36	0.37
9	13:08:58	23	295	667	751	572	657	959	1086	824	950	0.3	0.31	0.31	0.31
10	13:09:08	23	405	804	907	683	779	1058	1194	897	1019	0.24	0.24	0.24	0.24
11	13:09:18	23	505	926	1043	784	886	1140	1278	965	1095	0.19	0.18	0.19	0.19
12	13:09:28	23	610	1018	1147	861	966	1170	1322	998	1117	0.13	0.13	0.14	0.14
;		Ch1	Ch2	Ch3	Ch4	blue	green	brown
;	alpha:	0.174	0.176	0.172	0.177	0.198	0	0.175
;	ETRmax:	35.7	35.9	38.2	39.5	16.5	0	35.7
;	Ik:	205.6	204.4	221.6	223.5	83.3	0	204.6
;References: BL_EDF EDEG0148.REF2 GR_EDF EDEG0148.REF2 BR_EDF EDEG0148.REF2
(Replicate) culture D
20JUL2022 13:11:47 Gain: 23 Zoff: 0 0 0 0
No	Time	G	PAR	F1	F2	F3	F4	Fm1	Fm2	Fm3	Fm4	Y1	Y2	Y3	Y4
1	13:11:47	23	0	171	182	168	184	288	306	272	315	0.41	0.41	0.38	0.42
2	13:11:59	23	1	185	197	179	195	297	320	285	329	0.38	0.38	0.37	0.41
3	13:12:09	23	16	207	220	197	219	326	354	305	355	0.37	0.38	0.35	0.38
4	13:12:19	23	32	235	251	220	247	364	402	342	403	0.35	0.38	0.36	0.39
5	13:12:29	23	64	278	298	254	288	439	477	402	464	0.37	0.38	0.37	0.38
6	13:12:39	23	90	339	365	306	346	547	597	483	564	0.38	0.39	0.37	0.39
7	13:12:49	23	120	412	447	366	413	673	726	590	666	0.39	0.38	0.38	0.38
8	13:12:59	23	180	501	546	437	490	793	867	677	762	0.37	0.37	0.35	0.36
9	13:13:10	23	295	630	688	538	600	906	994	768	859	0.3	0.31	0.3	0.3
10	13:13:20	23	405	772	842	650	721	1014	1107	848	944	0.24	0.24	0.23	0.24
11	13:13:30	23	505	896	979	751	824	1091	1188	924	1001	0.18	0.18	0.19	0.18
12	13:13:40	23	610	984	1078	828	898	1124	1241	946	1034	0.12	0.13	0.12	0.13
;		Ch1	Ch2	Ch3	Ch4	blue	green	brown
;	alpha:	0.169	0.166	0.159	0.169	0.177	0	0.165
;	ETRmax:	34.1	34.6	33	37.2	18.5	0	33.9
;	Ik:	202.4	207.7	206.9	220	104.8	0	205.6
;References: BL_EDF EDEG0148.REF2 GR_EDF EDEG0148.REF2 BR_EDF EDEG0148.REF2
(Replicate) culture E
20JUL2022 13:16:07 Gain: 23 Zoff: 0 0 0 0
No	Time	G	PAR	F1	F2	F3	F4	Fm1	Fm2	Fm3	Fm4	Y1	Y2	Y3	Y4
1	13:16:08	23	0	190	204	185	205	312	337	292	346	0.39	0.39	0.37	0.41
2	13:16:19	23	1	199	210	191	214	319	349	299	353	0.38	0.4	0.36	0.39
3	13:16:29	23	16	222	235	208	236	352	380	324	379	0.37	0.38	0.36	0.38
4	13:16:40	23	32	253	269	233	266	402	436	364	426	0.37	0.38	0.36	0.38
5	13:16:50	23	64	305	326	273	313	496	537	431	501	0.39	0.39	0.37	0.38
6	13:17:00	23	90	383	413	334	384	630	683	539	629	0.39	0.4	0.38	0.39
7	13:17:10	23	120	475	513	404	463	797	869	662	769	0.4	0.41	0.39	0.4
8	13:17:20	23	180	605	656	504	572	985	1070	806	914	0.39	0.39	0.37	0.37
9	13:17:30	23	295	784	855	642	721	1141	1249	924	1044	0.31	0.32	0.31	0.31
10	13:17:40	23	405	966	1055	784	870	1280	1399	1038	1148	0.25	0.25	0.24	0.24
11	13:17:51	23	505	1127	1233	915	1001	1387	1524	1133	1235	0.19	0.19	0.19	0.19
12	13:18:01	23	610	1228	1350	994	1079	955	1117	703	793	----	----	----	----
;		Ch1	Ch2	Ch3	Ch4	blue	green	brown
;	alpha:	0.169	0.171	0.188	0.171	0	0	0.168
;	ETRmax:	34.2	35	41.6	36.8	0	0	34.7
;	Ik:	202	204.7	221.3	215.5	0	0	206.9
;References: BL_EDF EDEG0148.REF2 GR_EDF EDEG0148.REF2 BR_EDF EDEG0148.REF2
Control Effrenium voratum
(Replicate) culture Ac
20JUL2022 13:20:31 Gain: 23 Zoff: 0 0 0 0
No	Time	G	PAR	F1	F2	F3	F4	Fm1	Fm2	Fm3	Fm4	Y1	Y2	Y3	Y4
1	13:20:32	23	0	184	195	182	212	308	337	312	380	0.4	0.42	0.42	0.44
2	13:20:43	23	1	190	205	194	224	326	348	327	394	0.42	0.41	0.41	0.43
3	13:20:53	23	16	213	228	213	245	349	375	346	412	0.39	0.39	0.38	0.41
4	13:21:04	23	32	240	257	236	271	385	417	372	451	0.38	0.38	0.37	0.4
5	13:21:14	23	64	282	304	272	314	457	501	430	512	0.38	0.39	0.37	0.39
6	13:21:24	23	90	340	370	322	373	569	616	521	612	0.4	0.4	0.38	0.39
7	13:21:34	23	120	405	444	377	434	686	747	609	710	0.41	0.41	0.38	0.39
8	13:21:44	23	180	494	542	447	511	806	881	712	821	0.39	0.38	0.37	0.38
9	13:21:54	23	295	623	688	554	625	905	1009	797	905	0.31	0.32	0.3	0.31
10	13:22:04	23	405	761	841	665	745	1009	1131	885	987	0.25	0.26	0.25	0.25
11	13:22:14	23	505	888	985	772	854	1089	1206	944	1049	0.18	0.18	0.18	0.19
12	13:22:25	23	610	980	1086	847	934	1121	1245	974	1075	0.13	0.13	0.13	0.13
;		Ch1	Ch2	Ch3	Ch4	blue	green	brown
;	alpha:	0.159	0.174	0.167	0.176	0.198	0	0.165
;	ETRmax:	29.7	34.7	36.5	39.5	36.4	0	31.5
;	Ik:	186.6	199.9	218	224.5	183.7	0	191.4
;References: BL_EDF EDEG0148.REF2 GR_EDF EDEG0148.REF2 BR_EDF EDEG0148.REF2
(Replicate) culture Bc
20JUL2022 13:24:57 Gain: 23 Zoff: 0 0 0 0
No	Time	G	PAR	F1	F2	F3	F4	Fm1	Fm2	Fm3	Fm4	Y1	Y2	Y3	Y4
1	13:24:57	23	0	183	191	187	214	316	342	318	393	0.42	0.44	0.41	0.46
2	13:25:09	23	1	196	203	198	229	332	356	330	394	0.41	0.43	0.4	0.42
3	13:25:19	23	16	217	228	216	252	353	382	356	426	0.39	0.4	0.39	0.41
4	13:25:29	23	32	245	259	240	281	396	434	382	470	0.38	0.4	0.37	0.4
5	13:25:39	23	64	286	306	275	323	464	510	441	531	0.38	0.4	0.38	0.39
6	13:25:49	23	90	344	376	328	387	567	628	526	630	0.39	0.4	0.38	0.39
7	13:25:59	23	120	408	451	383	451	691	771	629	752	0.41	0.42	0.39	0.4
8	13:26:09	23	180	509	566	463	542	830	929	739	875	0.39	0.39	0.37	0.38
9	13:26:20	23	295	657	734	583	677	958	1092	846	979	0.31	0.33	0.31	0.31
10	13:26:30	23	405	819	921	717	824	1093	1241	954	1104	0.25	0.26	0.25	0.25
11	13:26:40	23	505	969	1092	844	960	1203	1354	1046	1185	0.19	0.19	0.19	0.19
12	13:26:50	23	610	1080	1216	937	1057	1054	1229	884	1024	----	0.01	----	----
;		Ch1	Ch2	Ch3	Ch4	blue	green	brown
;	alpha:	0.174	0.179	0.168	0.178	0.171	0	0.178
;	ETRmax:	37.2	30	37.9	41.6	31.5	0	37.9
;	Ik:	213.3	166.9	225	234.1	184.4	0	212.8
;References: BL_EDF EDEG0148.REF2 GR_EDF EDEG0148.REF2 BR_EDF EDEG0148.REF2
(Replicate) culture Cc
20JUL2022 13:29:22 Gain: 23 Zoff: 0 0 0 0
No	Time	G	PAR	F1	F2	F3	F4	Fm1	Fm2	Fm3	Fm4	Y1	Y2	Y3	Y4
1	13:29:22	23	0	199	205	188	218	337	368	318	386	0.41	0.44	0.41	0.44
2	13:29:34	23	1	209	220	202	230	348	380	331	400	0.4	0.42	0.39	0.42
3	13:29:44	23	16	231	244	222	255	375	407	357	426	0.38	0.4	0.38	0.4
4	13:29:54	23	32	259	277	245	284	418	455	393	463	0.38	0.39	0.38	0.39
5	13:30:04	23	64	301	325	280	327	490	539	449	538	0.39	0.4	0.38	0.39
6	13:30:14	23	90	359	393	331	387	599	669	547	643	0.4	0.41	0.39	0.4
7	13:30:24	23	120	426	472	386	453	721	810	640	759	0.41	0.42	0.4	0.4
8	13:30:35	23	180	521	583	462	541	860	964	751	873	0.39	0.4	0.38	0.38
9	13:30:45	23	295	665	750	578	676	980	1117	853	1000	0.32	0.33	0.32	0.32
10	13:30:55	23	405	822	932	709	820	1107	1267	965	1108	0.26	0.26	0.27	0.26
11	13:31:05	23	505	966	1102	832	953	1208	1376	1054	1194	0.2	0.2	0.21	0.2
12	13:31:15	23	610	1082	1234	932	1054	1046	1239	874	1007	----	----	----	----
;		Ch1	Ch2	Ch3	Ch4	blue	green	brown
;	alpha:	0.172	0.181	0.171	0.18	0.183	0	0.175
;	ETRmax:	36.8	40.1	41	43.4	24.1	0	39.4
;	Ik:	214.1	221.6	239.6	240.6	132	0	225
;References: BL_EDF EDEG0148.REF2 GR_EDF EDEG0148.REF2 BR_EDF EDEG0148.REF2
(Replicate) culture Dc
20JUL2022 13:33:48 Gain: 23 Zoff: 0 0 0 0
No	Time	G	PAR	F1	F2	F3	F4	Fm1	Fm2	Fm3	Fm4	Y1	Y2	Y3	Y4
1	13:33:48	23	0	192	205	192	210	321	348	307	354	0.4	0.41	0.37	0.41
2	13:34:00	23	1	202	214	200	222	330	366	323	374	0.39	0.42	0.38	0.41
3	13:34:10	23	16	229	241	221	248	366	397	348	398	0.37	0.39	0.36	0.38
4	13:34:20	23	32	260	275	245	276	419	458	382	452	0.38	0.4	0.36	0.39
5	13:34:30	23	64	309	330	285	323	497	549	452	525	0.38	0.4	0.37	0.38
6	13:34:40	23	90	380	413	345	392	639	702	557	640	0.41	0.41	0.38	0.39
7	13:34:50	23	120	462	507	413	466	783	861	673	774	0.41	0.41	0.39	0.4
8	13:35:01	23	180	576	633	501	563	942	1043	801	905	0.39	0.39	0.37	0.38
9	13:35:11	23	295	739	813	628	701	1088	1204	914	1025	0.32	0.32	0.31	0.32
10	13:35:21	23	405	911	1002	764	847	1222	1336	1020	1132	0.25	0.25	0.25	0.25
11	13:35:31	23	505	1059	1167	884	973	1297	1439	1086	1196	0.18	0.19	0.19	0.19
12	13:35:41	23	610	1166	1288	976	1062	1035	1179	809	920	----	----	----	----
;		Ch1	Ch2	Ch3	Ch4	blue	green	brown
;	alpha:	0.149	0.161	0.147	0.17	0.166	0	0.17
;	ETRmax:	28.4	31.4	29.3	36.7	5.7	0	35.6
;	Ik:	190.8	194.3	199.8	215.3	34.4	0	209.2
;References: BL_EDF EDEG0148.REF2 GR_EDF EDEG0148.REF2 BR_EDF EDEG0148.REF2
(Replicate) culture Ec
20JUL2022 13:37:52 Gain: 23 Zoff: 0 0 0 0
No	Time	G	PAR	F1	F2	F3	F4	Fm1	Fm2	Fm3	Fm4	Y1	Y2	Y3	Y4
1	13:37:52	23	0	220	209	206	234	344	352	328	386	0.36	0.41	0.37	0.39
2	13:38:04	23	1	231	224	217	249	367	378	341	407	0.37	0.41	0.36	0.39
3	13:38:14	23	16	257	253	240	278	402	411	365	446	0.36	0.38	0.34	0.38
4	13:38:24	23	32	294	293	269	313	466	484	419	499	0.37	0.39	0.36	0.37
5	13:38:34	23	64	354	361	317	371	577	614	504	604	0.39	0.41	0.37	0.39
6	13:38:44	23	90	443	462	390	456	743	795	637	752	0.4	0.42	0.39	0.39
7	13:38:55	23	120	547	579	471	548	933	999	785	910	0.41	0.42	0.4	0.4
8	13:39:05	23	180	685	732	577	667	1119	1203	921	1073	0.39	0.39	0.37	0.38
9	13:39:15	23	295	877	943	724	831	1285	1379	1058	1203	0.32	0.32	0.32	0.31
10	13:39:25	23	405	1085	1169	884	1007	1420	1535	1154	1312	0.24	0.24	0.23	0.23
11	13:39:35	23	505	1242	1340	1008	1141	1476	1612	1220	1372	0.16	0.17	0.17	0.17
12	13:39:45	23	610	1189	1300	939	1073	743	881	472	616	----	----	----	----
;		Ch1	Ch2	Ch3	Ch4	blue	green	brown
;	alpha:	0.126	0.145	0.13	0.194	0.148	0	0.187
;	ETRmax:	21.2	25.3	23.5	38.9	17.2	0	37.6
;	Ik:	167.3	175.2	180	200.2	115.9	0	201.1
;References: BL_EDF EDEG0148.REF2 GR_EDF EDEG0148.REF2 BR_EDF EDEG0148.REF2
