# Supplementary material for: Assessment of the recovery and photosynthetic efficiency of Breviolum psygmophilum and Effrenium voratum (Symbiodiniaceae) following cryopreservation
Source: PeerJ. 2023 Feb 28;11:e14885. doi: 10.7717/peerj.14885 (PMC9983422; doi:10.7717/peerj.14885)
Supplement: Supplemental Information 13 [file peerj-11-14885-s013.xlsx]

## Sheet: Breviolum psygmophilum
Cryopreserved Breviolum psygmophilum
Gain: 26 Zoff: 132 96 186 169
(Replicate) culture 1
24JUL2022 12:14:40 Gain: 26 Zoff: 132 96 186 169
No	Time	G	PAR	F1	F2	F3	F4	Fm1	Fm2	Fm3	Fm4	Y1	Y2	Y3	Y4
1	12:14:40	26	0	264	233	147	199	404	336	207	302	0.35	0.31	0.29	0.34
2	12:14:52	26	1	257	220	132	189	386	329	211	302	0.33	0.33	0.37	0.37
3	12:15:02	26	16	263	226	137	194	401	334	213	303	0.34	0.32	0.36	0.36
4	12:15:12	26	32	268	230	141	198	393	348	213	300	0.32	0.34	0.34	0.34
5	12:15:22	26	64	271	234	143	201	404	347	221	306	0.33	0.33	0.35	0.34
6	12:15:32	26	90	277	238	147	206	398	349	222	316	0.3	0.32	0.34	0.35
7	12:15:42	26	120	289	247	154	214	400	345	223	302	0.28	0.28	0.31	0.29
8	12:15:53	26	180	289	248	157	218	370	316	207	289	0.22	0.22	0.24	0.25
9	12:16:03	26	295	287	246	158	219	341	287	185	264	0.16	0.14	0.15	0.17
10	12:16:13	26	405	276	236	153	210	298	263	166	229	0.07	0.1	0.08	0.08
11	12:16:23	26	505	261	224	146	198	281	233	162	209	0.07	0.04	0.1	0.05
12	12:16:33	26	610	248	214	139	187	258	227	151	197	0.04	0.06	0.08	0.05
;		Ch1	Ch2	Ch3	Ch4	blue	green	brown
;	alpha:	0.145	0.148	0.153	0.15	0	0	0.144
;	ETRmax:	17.4	17.4	18.8	16.9	0	0	16.8
;	Ik:	119.7	117.2	123.1	113.3	0	0	116.5
;References: BL_EDF EDEG0148.REF2 GR_EDF EDEG0148.REF2 BR_EDF EDEG0148.REF2
(Replicate) culture 2
24JUL2022 12:18:54 Gain: 26 Zoff: 132 96 186 169
No	Time	G	PAR	F1	F2	F3	F4	Fm1	Fm2	Fm3	Fm4	Y1	Y2	Y3	Y4
1	12:18:54	26	0	514	422	251	341	880	730	436	606	0.42	0.42	0.42	0.44
2	12:19:06	26	1	507	425	245	333	857	700	424	590	0.41	0.39	0.42	0.44
3	12:19:16	26	16	522	436	252	341	866	723	433	579	0.4	0.4	0.42	0.41
4	12:19:26	26	32	532	443	255	349	860	719	432	592	0.38	0.38	0.41	0.41
5	12:19:36	26	64	539	448	260	355	880	722	427	603	0.39	0.38	0.39	0.41
6	12:19:47	26	90	543	453	263	360	889	729	454	610	0.39	0.38	0.42	0.41
7	12:19:57	26	120	562	467	272	372	886	740	450	621	0.37	0.37	0.4	0.4
8	12:20:07	26	180	587	487	286	391	878	727	430	610	0.33	0.33	0.33	0.36
9	12:20:17	26	295	621	512	305	416	840	678	429	590	0.26	0.24	0.29	0.29
10	12:20:27	26	405	630	519	312	425	774	649	406	544	0.19	0.2	0.23	0.22
11	12:20:37	26	505	629	518	313	424	742	615	379	513	0.15	0.16	0.17	0.17
12	12:20:47	26	610	623	513	311	420	718	592	360	481	0.13	0.13	0.14	0.13
;		Ch1	Ch2	Ch3	Ch4	blue	green	brown
;	alpha:	0.172	0.171	0.179	0.182	0	0	0.174
;	ETRmax:	33.5	34.1	37.8	37.3	0	0	35.1
;	Ik:	195	199.6	211.5	205.3	0	0	201.5
;References: BL_EDF EDEG0148.REF2 GR_EDF EDEG0148.REF2 BR_EDF EDEG0148.REF2
(Replicate) culture 3
24JUL2022 12:23:02 Gain: 26 Zoff: 132 96 186 169
No	Time	G	PAR	F1	F2	F3	F4	Fm1	Fm2	Fm3	Fm4	Y1	Y2	Y3	Y4
1	12:23:02	26	0	264	231	116	165	429	369	205	292	0.38	0.37	0.43	0.43
2	12:23:14	26	1	244	218	114	150	430	359	213	293	0.43	0.39	0.46	0.49
3	12:23:24	26	16	255	223	116	158	419	364	195	291	0.39	0.39	0.41	0.46
4	12:23:34	26	32	263	227	118	164	430	367	209	297	0.39	0.38	0.44	0.45
5	12:23:44	26	64	268	231	121	168	432	365	217	302	0.38	0.37	0.44	0.44
6	12:23:55	26	90	277	238	126	175	448	376	214	310	0.38	0.37	0.41	0.44
7	12:24:05	26	120	289	248	133	184	427	362	213	301	0.32	0.31	0.38	0.39
8	12:24:15	26	180	295	252	137	191	406	350	198	281	0.27	0.28	0.31	0.32
9	12:24:25	26	295	299	256	140	195	376	328	186	258	0.2	0.22	0.25	0.24
10	12:24:35	26	405	292	250	139	191	333	298	161	226	0.12	0.16	0.14	0.15
11	12:24:45	26	505	280	240	134	181	310	261	164	211	0.1	0.08	0.18	0.14
12	12:24:55	26	610	267	230	128	172	289	244	146	195	0.08	0.06	0.12	0.12
;		Ch1	Ch2	Ch3	Ch4	blue	green	brown
;	alpha:	0.166	0.162	0.24	0.197	0	0	0.175
;	ETRmax:	23.8	24.6	32.1	30.1	0	0	26.4
;	Ik:	143.2	152.1	134.2	152.9	0	0	151.1
;References: BL_EDF EDEG0148.REF2 GR_EDF EDEG0148.REF2 BR_EDF EDEG0148.REF2
(Replicate) culture 4
24JUL2022 12:27:22 Gain: 26 Zoff: 132 96 186 169
No	Time	G	PAR	F1	F2	F3	F4	Fm1	Fm2	Fm3	Fm4	Y1	Y2	Y3	Y4
1	12:27:22	26	0	299	256	132	187	448	399	228	320	0.33	0.36	0.42	0.42
2	12:27:34	26	1	285	254	128	177	459	399	220	312	0.38	0.36	0.42	0.43
3	12:27:44	26	16	293	264	134	184	463	404	236	317	0.37	0.35	0.43	0.42
4	12:27:54	26	32	301	271	138	189	465	408	226	319	0.35	0.34	0.39	0.41
5	12:28:04	26	64	310	276	141	196	481	422	235	335	0.36	0.35	0.4	0.41
6	12:28:14	26	90	322	286	147	204	492	434	233	334	0.35	0.34	0.37	0.39
7	12:28:24	26	120	336	297	155	215	472	415	231	330	0.29	0.28	0.33	0.35
8	12:28:34	26	180	341	302	160	221	442	392	216	301	0.23	0.23	0.26	0.27
9	12:28:45	26	295	343	303	163	225	403	361	204	279	0.15	0.16	0.2	0.19
10	12:28:55	26	405	330	292	158	217	370	327	176	256	0.11	0.11	0.1	0.15
11	12:29:05	26	505	311	278	150	204	334	309	166	222	0.07	0.1	0.1	0.08
12	12:29:15	26	610	294	264	142	191	315	276	157	210	0.07	0.04	0.1	0.09
;		Ch1	Ch2	Ch3	Ch4	blue	green	brown
;	alpha:	0.159	0.15	0.211	0.184	0	0	0.166
;	ETRmax:	19.1	19.9	22.5	24.1	0	0	20.9
;	Ik:	120	132.2	106.5	131.1	0	0	126.1
;References: BL_EDF EDEG0148.REF2 GR_EDF EDEG0148.REF2 BR_EDF EDEG0148.REF2
(Replicate) culture 5
24JUL2022 12:31:38 Gain: 26 Zoff: 132 96 186 169
No	Time	G	PAR	F1	F2	F3	F4	Fm1	Fm2	Fm3	Fm4	Y1	Y2	Y3	Y4
1	12:31:38	26	0	326	292	137	199	534	453	244	332	0.39	0.36	0.44	0.4
2	12:31:50	26	1	318	279	137	189	520	459	252	347	0.39	0.39	0.46	0.46
3	12:32:00	26	16	329	291	144	194	527	457	247	366	0.38	0.36	0.42	0.47
4	12:32:10	26	32	339	300	149	202	532	472	254	351	0.36	0.36	0.41	0.42
5	12:32:20	26	64	347	306	153	209	543	475	264	367	0.36	0.36	0.42	0.43
6	12:32:31	26	90	362	318	160	219	561	489	267	370	0.35	0.35	0.4	0.41
7	12:32:41	26	120	378	330	168	231	551	475	259	365	0.31	0.31	0.35	0.37
8	12:32:51	26	180	382	334	173	238	510	445	249	346	0.25	0.25	0.31	0.31
9	12:33:01	26	295	387	337	177	243	473	410	227	309	0.18	0.18	0.22	0.21
10	12:33:11	26	405	374	326	173	234	420	374	199	282	0.11	0.13	0.13	0.17
11	12:33:21	26	505	352	309	163	219	389	330	181	250	0.1	0.06	0.1	0.12
12	12:33:31	26	610	332	293	154	205	354	308	167	222	0.06	0.05	0.08	0.08
;		Ch1	Ch2	Ch3	Ch4	blue	green	brown
;	alpha:	0.161	0.155	0.186	0.205	0	0	0.168
;	ETRmax:	21.6	20	25.4	27.2	0	0	23.2
;	Ik:	133.8	129.5	136.7	132.7	0	0	138.5
;References: BL_EDF EDEG0148.REF2 GR_EDF EDEG0148.REF2 BR_EDF EDEG0148.REF2
Control Breviolum psygmophilum
(Replicate) culture 1c
24JUL2022 12:36:02 Gain: 26 Zoff: 132 96 186 169
No	Time	G	PAR	F1	F2	F3	F4	Fm1	Fm2	Fm3	Fm4	Y1	Y2	Y3	Y4
1	12:36:02	26	0	300	284	143	186	446	408	218	305	0.33	0.3	0.34	0.39
2	12:36:13	26	1	287	278	133	178	447	412	223	294	0.36	0.33	0.4	0.39
3	12:36:23	26	16	297	282	137	182	445	419	228	296	0.33	0.33	0.4	0.39
4	12:36:34	26	32	303	288	141	186	450	419	230	303	0.33	0.31	0.39	0.39
5	12:36:44	26	64	308	292	145	190	466	424	222	318	0.34	0.31	0.35	0.4
6	12:36:54	26	90	323	305	153	202	468	428	233	320	0.31	0.29	0.34	0.37
7	12:37:04	26	120	334	314	160	212	448	414	225	306	0.25	0.24	0.29	0.31
8	12:37:14	26	180	334	314	163	214	424	391	217	285	0.21	0.2	0.25	0.25
9	12:37:24	26	295	330	311	163	215	384	358	202	253	0.14	0.13	0.19	0.15
10	12:37:34	26	405	314	297	155	203	348	324	181	229	0.1	0.08	0.14	0.11
11	12:37:45	26	505	294	281	147	189	313	300	167	209	0.06	0.06	0.12	0.1
12	12:37:55	26	610	278	265	138	176	283	273	146	185	----	----	----	0.05
;		Ch1	Ch2	Ch3	Ch4	blue	green	brown
;	alpha:	0.185	0.14	0.177	0.244	0	0	0.152
;	ETRmax:	16.7	16	25	19.3	0	0	17.9
;	Ik:	90.4	114.1	141.4	79.2	0	0	117.7
;References: BL_EDF EDEG0148.REF2 GR_EDF EDEG0148.REF2 BR_EDF EDEG0148.REF2
(Replicate) culture 2c
24JUL2022 12:40:10 Gain: 26 Zoff: 132 96 186 169
No	Time	G	PAR	F1	F2	F3	F4	Fm1	Fm2	Fm3	Fm4	Y1	Y2	Y3	Y4
1	12:40:10	26	0	326	308	146	193	493	453	235	322	0.34	0.32	0.38	0.4
2	12:40:22	26	1	315	296	140	184	482	451	234	324	0.35	0.34	0.4	0.43
3	12:40:32	26	16	324	306	145	194	490	447	243	330	0.34	0.32	0.4	0.41
4	12:40:42	26	32	332	315	151	200	501	461	251	325	0.34	0.32	0.4	0.38
5	12:40:53	26	64	338	320	153	206	507	459	241	339	0.33	0.3	0.37	0.39
6	12:41:03	26	90	354	334	163	218	517	483	262	350	0.32	0.31	0.38	0.38
7	12:41:13	26	120	367	345	171	230	508	461	253	344	0.28	0.25	0.32	0.33
8	12:41:23	26	180	367	345	173	232	471	430	238	315	0.22	0.2	0.27	0.26
9	12:41:33	26	295	364	342	173	234	431	392	205	287	0.16	0.13	0.16	0.18
10	12:41:43	26	405	347	328	167	223	378	364	194	248	0.08	0.1	0.14	0.1
11	12:41:53	26	505	326	310	158	207	346	324	169	232	0.06	0.04	0.07	0.11
12	12:42:03	26	610	308	294	149	193	325	316	156	206	0.05	0.07	----	0.06
;		Ch1	Ch2	Ch3	Ch4	blue	green	brown
;	alpha:	0.143	0.139	0.17	0.177	0	0	0.15
;	ETRmax:	16.7	16.5	20.9	22.1	0	0	18.4
;	Ik:	117.2	119	122.4	125	0	0	122.8
;References: BL_EDF EDEG0148.REF2 GR_EDF EDEG0148.REF2 BR_EDF EDEG0148.REF2
(Replicate) culture 3c
24JUL2022 12:44:41 Gain: 26 Zoff: 132 96 186 169
No	Time	G	PAR	F1	F2	F3	F4	Fm1	Fm2	Fm3	Fm4	Y1	Y2	Y3	Y4
1	12:44:41	26	0	313	291	136	173	474	442	228	304	0.34	0.34	0.4	0.43
2	12:44:53	26	1	298	279	124	174	466	427	229	306	0.36	0.35	0.46	0.43
3	12:45:03	26	16	305	288	132	179	478	442	225	319	0.36	0.35	0.41	0.44
4	12:45:13	26	32	313	296	137	184	494	445	231	312	0.37	0.33	0.41	0.41
5	12:45:23	26	64	320	301	142	191	499	460	235	335	0.36	0.35	0.4	0.43
6	12:45:33	26	90	337	316	151	203	504	454	249	341	0.33	0.3	0.39	0.4
7	12:45:43	26	120	350	327	159	215	499	449	240	324	0.3	0.27	0.34	0.34
8	12:45:54	26	180	353	330	164	220	461	419	226	315	0.23	0.21	0.27	0.3
9	12:46:04	26	295	353	330	166	223	420	380	207	290	0.16	0.13	0.2	0.23
10	12:46:14	26	405	340	318	161	213	377	357	183	252	0.1	0.11	0.12	0.15
11	12:46:24	26	505	321	303	152	199	348	327	166	225	0.08	0.07	0.08	0.12
12	12:46:34	26	610	304	289	143	186	327	308	158	199	0.07	0.06	0.09	0.07
;		Ch1	Ch2	Ch3	Ch4	blue	green	brown
;	alpha:	0.181	0.199	0.176	0.204	0	0	0.166
;	ETRmax:	19.2	17.4	23.6	26.1	0	0	21.2
;	Ik:	106.1	87.4	134	127.6	0	0	127.2
;References: BL_EDF EDEG0148.REF2 GR_EDF EDEG0148.REF2 BR_EDF EDEG0148.REF2
(Replicate) culture 4c
24JUL2022 12:49:35 Gain: 26 Zoff: 132 96 186 169
No	Time	G	PAR	F1	F2	F3	F4	Fm1	Fm2	Fm3	Fm4	Y1	Y2	Y3	Y4
1	12:49:35	26	0	344	320	148	200	528	475	260	340	0.35	0.33	0.43	0.41
2	12:49:47	26	1	323	310	150	195	516	474	257	348	0.37	0.35	0.42	0.44
3	12:49:57	26	16	335	317	152	201	511	476	245	346	0.34	0.33	0.38	0.42
4	12:50:07	26	32	344	324	154	207	522	488	254	356	0.34	0.34	0.39	0.42
5	12:50:17	26	64	351	330	158	213	534	494	254	365	0.34	0.33	0.38	0.42
6	12:50:27	26	90	368	344	168	225	547	504	278	379	0.33	0.32	0.4	0.41
7	12:50:37	26	120	385	358	179	239	549	488	270	359	0.3	0.27	0.34	0.33
8	12:50:48	26	180	389	362	184	246	507	461	257	343	0.23	0.21	0.28	0.28
9	12:50:58	26	295	390	364	188	250	463	436	236	315	0.16	0.17	0.2	0.21
10	12:51:08	26	405	374	351	182	240	413	393	211	283	0.09	0.11	0.14	0.15
11	12:51:18	26	505	352	332	172	224	379	354	190	250	0.07	0.06	0.09	0.1
12	12:51:28	26	610	332	315	161	209	349	326	166	228	0.05	0.03	----	0.08
;		Ch1	Ch2	Ch3	Ch4	blue	green	brown
;	alpha:	0.145	0.147	0.179	0.183	0	0	0.159
;	ETRmax:	17.2	18.2	24.3	25.3	0	0	20.8
;	Ik:	119	124.2	136.1	138.7	0	0	130.2
;References: BL_EDF EDEG0148.REF2 GR_EDF EDEG0148.REF2 BR_EDF EDEG0148.REF2
(Replicate) culture 5c
24JUL2022 12:53:08 Gain: 26 Zoff: 132 96 186 169
No	Time	G	PAR	F1	F2	F3	F4	Fm1	Fm2	Fm3	Fm4	Y1	Y2	Y3	Y4
1	12:53:08	26	0	277	261	115	155	428	401	202	277	0.35	0.35	0.43	0.44
2	12:53:20	26	1	267	256	112	147	432	396	205	275	0.38	0.35	0.45	0.47
3	12:53:30	26	16	274	263	117	155	428	398	209	280	0.36	0.34	0.44	0.45
4	12:53:40	26	32	278	268	120	160	427	398	207	279	0.35	0.33	0.42	0.43
5	12:53:50	26	64	282	271	123	163	440	409	213	291	0.36	0.34	0.42	0.44
6	12:54:00	26	90	297	283	130	173	444	412	221	294	0.33	0.31	0.41	0.41
7	12:54:10	26	120	307	290	137	183	419	390	207	283	0.27	0.26	0.34	0.35
8	12:54:21	26	180	304	289	138	185	393	363	186	262	0.23	0.2	0.26	0.29
9	12:54:31	26	295	299	283	138	184	357	333	172	228	0.16	0.15	0.2	0.19
10	12:54:41	26	405	281	268	130	172	308	295	154	195	0.09	0.09	0.16	0.12
11	12:54:51	26	505	263	253	121	158	281	276	138	178	0.06	0.08	0.12	0.11
12	12:55:01	26	610	247	240	113	145	265	250	126	161	0.07	0.04	0.1	0.1
;		Ch1	Ch2	Ch3	Ch4	blue	green	brown
;	alpha:	0.157	0.149	0.199	0.196	0	0	0.168
;	ETRmax:	18.5	17.5	25.8	24.6	0	0	20.3
;	Ik:	117.9	117.5	129.3	125.9	0	0	120.9
;References: BL_EDF EDEG0148.REF2 GR_EDF EDEG0148.REF2 BR_EDF EDEG0148.REF2

## Sheet: Effrenium voratum
Cryopreserved Effrenium voratum
Gain: 23 Zoff: 18 19 35 17
(Replicate) culture A
24JUL2022 11:19:27 Gain: 23 Zoff: 18 19 35 17
No	Time	G	PAR	F1	F2	F3	F4	Fm1	Fm2	Fm3	Fm4	Y1	Y2	Y3	Y4
1	11:19:27	23	0	150	160	123	157	260	285	219	279	0.42	0.44	0.44	0.44
2	11:19:39	23	1	156	169	133	166	272	290	228	292	0.43	0.42	0.42	0.43
3	11:19:49	23	16	184	196	152	189	307	333	256	323	0.4	0.41	0.41	0.41
4	11:19:59	23	32	218	232	178	220	361	387	298	368	0.4	0.4	0.4	0.4
5	11:20:10	23	64	271	290	218	268	447	489	363	451	0.39	0.41	0.4	0.41
6	11:20:20	23	90	341	369	273	334	573	626	459	550	0.4	0.41	0.41	0.39
7	11:20:30	23	120	417	452	330	400	705	768	556	672	0.41	0.41	0.41	0.4
8	11:20:40	23	180	521	565	407	489	835	902	644	779	0.38	0.37	0.37	0.37
9	11:20:50	23	295	653	707	504	602	913	995	696	846	0.28	0.29	0.28	0.29
10	11:21:00	23	405	768	829	588	700	975	1038	740	883	0.21	0.2	0.21	0.21
11	11:21:10	23	505	844	911	647	764	992	1070	763	902	0.15	0.15	0.15	0.15
12	11:21:20	23	610	883	952	676	796	984	1055	756	889	0.1	0.1	0.11	0.1
;		Ch1	Ch2	Ch3	Ch4	blue	green	brown
;	alpha:	0.16	0.179	0.179	0.178	0	0	0.176
;	ETRmax:	26.2	29.6	30.8	31.8	0	0	29.8
;	Ik:	163.5	165.3	172	178.9	0	0	169.7
;References: BL_EDF EDEG0148.REF2 GR_EDF EDEG0148.REF2 BR_EDF EDEG0148.REF2
(Replicate) culture B
24JUL2022 11:23:24 Gain: 23 Zoff: 18 19 35 17
No	Time	G	PAR	F1	F2	F3	F4	Fm1	Fm2	Fm3	Fm4	Y1	Y2	Y3	Y4
1	11:23:25	23	0	174	183	152	194	291	316	272	335	0.4	0.42	0.44	0.42
2	11:23:36	23	1	186	192	164	204	307	334	281	349	0.39	0.43	0.42	0.42
3	11:23:46	23	16	206	217	182	225	331	364	299	371	0.38	0.4	0.39	0.39
4	11:23:56	23	32	236	252	207	254	383	417	337	418	0.38	0.4	0.39	0.39
5	11:24:07	23	64	285	307	245	300	469	513	400	491	0.39	0.4	0.39	0.39
6	11:24:17	23	90	352	384	301	366	592	647	491	602	0.41	0.41	0.39	0.39
7	11:24:27	23	120	436	476	366	439	728	805	608	728	0.4	0.41	0.4	0.4
8	11:24:37	23	180	549	603	453	536	859	955	708	840	0.36	0.37	0.36	0.36
9	11:24:47	23	295	692	762	565	659	972	1077	799	925	0.29	0.29	0.29	0.29
10	11:24:57	23	405	825	916	676	773	1060	1176	876	993	0.22	0.22	0.23	0.22
11	11:25:07	23	505	929	1034	765	860	1107	1241	929	1031	0.16	0.17	0.18	0.17
12	11:25:18	23	610	999	1115	826	920	1130	1269	942	1043	0.12	0.12	0.12	0.12
;		Ch1	Ch2	Ch3	Ch4	blue	green	brown
;	alpha:	0.166	0.174	0.18	0.175	0.252	0	0.167
;	ETRmax:	30.3	32.2	36.7	33.6	27	0	31
;	Ik:	182.4	185.3	204.1	191.5	107.2	0	185.8
;References: BL_EDF EDEG0148.REF2 GR_EDF EDEG0148.REF2 BR_EDF EDEG0148.REF2
(Replicate) culture C
24JUL2022 11:27:34 Gain: 23 Zoff: 18 19 35 17
No	Time	G	PAR	F1	F2	F3	F4	Fm1	Fm2	Fm3	Fm4	Y1	Y2	Y3	Y4
1	11:27:34	23	0	174	177	157	195	293	314	267	338	0.41	0.44	0.41	0.42
2	11:27:46	23	1	185	192	167	207	299	331	279	348	0.38	0.42	0.4	0.41
3	11:27:56	23	16	209	220	186	231	331	363	303	377	0.37	0.39	0.39	0.39
4	11:28:06	23	32	241	255	211	262	384	419	341	427	0.37	0.39	0.38	0.39
5	11:28:16	23	64	291	312	250	311	476	520	407	509	0.39	0.4	0.39	0.39
6	11:28:27	23	90	367	400	311	385	612	672	508	639	0.4	0.4	0.39	0.4
7	11:28:37	23	120	457	504	381	468	767	853	629	769	0.4	0.41	0.39	0.39
8	11:28:47	23	180	580	644	475	576	937	1042	756	910	0.38	0.38	0.37	0.37
9	11:28:57	23	295	744	831	600	720	1063	1188	861	1024	0.3	0.3	0.3	0.3
10	11:29:07	23	405	902	1012	724	857	1177	1328	958	1122	0.23	0.24	0.24	0.24
11	11:29:17	23	505	1039	1169	832	976	1268	1414	1012	1181	0.18	0.17	0.18	0.17
12	11:29:27	23	610	1134	1276	908	1052	1097	1269	851	1012	----	----	----	----
;		Ch1	Ch2	Ch3	Ch4	blue	green	brown
;	alpha:	0.171	0.18	0.17	0.173	0.212	0	0.174
;	ETRmax:	33.7	35.8	36	37.1	21.3	0	35.5
;	Ik:	197.7	199.6	211.1	214.5	100.3	0	204
;References: BL_EDF EDEG0148.REF2 GR_EDF EDEG0148.REF2 BR_EDF EDEG0148.REF2
(Replicate) culture D
24JUL2022 11:31:44 Gain: 23 Zoff: 18 19 35 17
No	Time	G	PAR	F1	F2	F3	F4	Fm1	Fm2	Fm3	Fm4	Y1	Y2	Y3	Y4
1	11:31:45	23	0	186	190	157	196	315	335	267	342	0.41	0.43	0.41	0.43
2	11:31:56	23	1	200	204	168	211	327	351	283	364	0.39	0.42	0.41	0.42
3	11:32:06	23	16	227	233	190	238	370	392	314	392	0.39	0.41	0.39	0.39
4	11:32:16	23	32	266	275	220	274	431	466	363	453	0.38	0.41	0.39	0.4
5	11:32:27	23	64	327	343	266	331	539	586	437	551	0.39	0.41	0.39	0.4
6	11:32:37	23	90	414	443	336	414	702	753	555	691	0.41	0.41	0.39	0.4
7	11:32:47	23	120	516	556	412	505	878	946	686	843	0.41	0.41	0.4	0.4
8	11:32:57	23	180	645	699	508	617	1023	1116	808	973	0.37	0.37	0.37	0.37
9	11:33:07	23	295	805	876	629	755	1137	1236	882	1058	0.29	0.29	0.29	0.29
10	11:33:17	23	405	942	1029	735	873	1200	1305	939	1108	0.22	0.21	0.22	0.21
11	11:33:27	23	505	1037	1132	809	953	1226	1328	963	1130	0.15	0.15	0.16	0.16
12	11:33:38	23	610	1084	1177	843	991	1189	1291	926	1093	0.09	0.09	0.09	0.09
;		Ch1	Ch2	Ch3	Ch4	blue	green	brown
;	alpha:	0.118	0.176	0.171	0.177	0	0	0.177
;	ETRmax:	18.9	29.6	29.4	30.8	0	0	30
;	Ik:	160.5	167.7	171.9	173.8	0	0	169.3
;References: BL_EDF EDEG0148.REF2 GR_EDF EDEG0148.REF2 BR_EDF EDEG0148.REF2
(Replicate) culture E
24JUL2022 11:35:56 Gain: 23 Zoff: 18 19 35 17
No	Time	G	PAR	F1	F2	F3	F4	Fm1	Fm2	Fm3	Fm4	Y1	Y2	Y3	Y4
1	11:35:56	23	0	198	196	175	218	336	347	297	370	0.41	0.44	0.41	0.41
2	11:36:07	23	1	213	212	188	236	355	370	315	388	0.4	0.43	0.4	0.39
3	11:36:17	23	16	241	243	210	261	390	412	342	427	0.38	0.41	0.39	0.39
4	11:36:28	23	32	282	288	242	297	463	496	398	493	0.39	0.42	0.39	0.4
5	11:36:38	23	64	350	365	295	360	591	627	487	604	0.41	0.42	0.39	0.4
6	11:36:48	23	90	451	480	375	454	779	838	625	766	0.42	0.43	0.4	0.41
7	11:36:58	23	120	572	614	466	560	974	1059	784	941	0.41	0.42	0.41	0.4
8	11:37:08	23	180	728	786	582	693	1167	1277	928	1112	0.38	0.38	0.37	0.38
9	11:37:18	23	295	934	1012	736	868	1336	1447	1050	1233	0.3	0.3	0.3	0.3
10	11:37:28	23	405	1124	1222	881	1026	1463	1583	1159	1326	0.23	0.23	0.24	0.23
11	11:37:39	23	505	1273	1385	997	1149	1528	1664	1191	1384	0.17	0.17	0.16	0.17
12	11:37:49	23	610	1219	1341	916	1075	699	843	374	541	----	----	----	----
;		Ch1	Ch2	Ch3	Ch4	blue	green	brown
;	alpha:	0.173	0.182	0.172	0.172	0.21	0	0.191
;	ETRmax:	32.7	34.3	33.3	33	41.3	0	38.3
;	Ik:	188.7	188.4	193.7	192.4	196.4	0	200.5
;References: BL_EDF EDEG0148.REF2 GR_EDF EDEG0148.REF2 BR_EDF EDEG0148.REF2
Control Effrenium voratum
(Replicate) culture Ac
24JUL2022 11:39:52 Gain: 23 Zoff: 18 19 35 17
No	Time	G	PAR	F1	F2	F3	F4	Fm1	Fm2	Fm3	Fm4	Y1	Y2	Y3	Y4
1	11:39:52	23	0	179	182	164	197	320	341	289	352	0.44	0.47	0.43	0.44
2	11:40:04	23	1	196	200	176	217	337	360	299	373	0.42	0.44	0.41	0.42
3	11:40:14	23	16	223	228	196	240	369	398	326	405	0.4	0.43	0.4	0.41
4	11:40:24	23	32	260	270	225	276	435	477	377	469	0.4	0.43	0.4	0.41
5	11:40:34	23	64	324	344	276	337	545	608	470	575	0.41	0.43	0.41	0.41
6	11:40:44	23	90	417	452	352	426	731	803	604	731	0.43	0.44	0.42	0.42
7	11:40:54	23	120	530	581	441	528	940	1040	769	920	0.44	0.44	0.43	0.43
8	11:41:04	23	180	697	769	568	673	1158	1289	943	1109	0.4	0.4	0.4	0.39
9	11:41:15	23	295	921	1020	739	870	1344	1494	1085	1261	0.31	0.32	0.32	0.31
10	11:41:25	23	405	1130	1258	903	1051	1500	1675	1204	1395	0.25	0.25	0.25	0.25
11	11:41:35	23	505	1299	1448	1037	1193	1575	1750	1260	1444	0.18	0.17	0.18	0.17
12	11:41:45	23	610	1159	1327	876	1038	540	730	224	407	----	----	----	----
;		Ch1	Ch2	Ch3	Ch4	blue	green	brown
;	alpha:	0.185	0.191	0.181	0.185	0.191	0	0.187
;	ETRmax:	35.1	36.1	35.2	36	20.3	0	36
;	Ik:	189.6	189.1	194.2	194.9	106.3	0	192.3
;References: BL_EDF EDEG0148.REF2 GR_EDF EDEG0148.REF2 BR_EDF EDEG0148.REF2
(Replicate) culture Bc
24JUL2022 11:44:23 Gain: 23 Zoff: 18 19 35 17
No	Time	G	PAR	F1	F2	F3	F4	Fm1	Fm2	Fm3	Fm4	Y1	Y2	Y3	Y4
1	11:44:23	23	0	206	205	175	220	352	382	311	395	0.41	0.46	0.44	0.44
2	11:44:35	23	1	216	220	187	230	369	393	323	402	0.41	0.44	0.42	0.43
3	11:44:45	23	16	242	252	209	260	403	438	355	439	0.4	0.42	0.41	0.41
4	11:44:55	23	32	280	295	240	296	467	512	403	503	0.4	0.42	0.4	0.41
5	11:45:06	23	64	343	368	291	355	579	640	490	604	0.41	0.42	0.41	0.41
6	11:45:16	23	90	436	478	367	446	763	848	631	759	0.43	0.44	0.42	0.41
7	11:45:26	23	120	550	610	457	551	964	1078	786	942	0.43	0.43	0.42	0.42
8	11:45:36	23	180	708	790	576	690	1172	1317	945	1126	0.4	0.4	0.39	0.39
9	11:45:46	23	295	919	1030	736	873	1342	1506	1074	1271	0.32	0.32	0.31	0.31
10	11:45:56	23	405	1123	1263	895	1053	1469	1657	1186	1388	0.24	0.24	0.25	0.24
11	11:46:06	23	505	1286	1447	1023	1192	1548	1747	1235	1439	0.17	0.17	0.17	0.17
12	11:46:17	23	610	1151	1333	868	1042	528	724	228	418	----	----	----	----
;		Ch1	Ch2	Ch3	Ch4	blue	green	brown
;	alpha:	0.153	0.189	0.18	0.182	0	0	0.195
;	ETRmax:	26.8	36.1	35	36.1	0	0	38.7
;	Ik:	174.7	191	194.7	197.9	0	0	198.4
;References: BL_EDF EDEG0148.REF2 GR_EDF EDEG0148.REF2 BR_EDF EDEG0148.REF2
(Replicate) culture Cc
24JUL2022 11:48:45 Gain: 23 Zoff: 18 19 35 17
No	Time	G	PAR	F1	F2	F3	F4	Fm1	Fm2	Fm3	Fm4	Y1	Y2	Y3	Y4
1	11:48:46	23	0	186	184	162	204	315	326	281	356	0.41	0.44	0.42	0.43
2	11:48:57	23	1	196	199	175	215	331	350	299	372	0.41	0.43	0.41	0.42
3	11:49:07	23	16	221	225	196	242	352	378	318	402	0.37	0.4	0.38	0.4
4	11:49:18	23	32	255	263	223	274	418	445	364	456	0.39	0.41	0.39	0.4
5	11:49:28	23	64	315	332	271	332	510	570	448	541	0.38	0.42	0.4	0.39
6	11:49:38	23	90	404	438	345	420	689	751	578	702	0.41	0.42	0.4	0.4
7	11:49:48	23	120	516	567	435	522	893	987	739	884	0.42	0.43	0.41	0.41
8	11:49:58	23	180	668	739	550	655	1081	1209	892	1056	0.38	0.39	0.38	0.38
9	11:50:08	23	295	859	957	696	822	1254	1398	1019	1188	0.31	0.32	0.32	0.31
10	11:50:18	23	405	1047	1169	843	984	1368	1534	1104	1294	0.23	0.24	0.24	0.24
11	11:50:29	23	505	1185	1326	953	1104	1416	1584	1149	1319	0.16	0.16	0.17	0.16
12	11:50:39	23	610	1186	1337	937	1093	802	978	528	699	----	----	----	----
;		Ch1	Ch2	Ch3	Ch4	blue	green	brown
;	alpha:	0.129	0.182	0.175	0.178	0.208	0.214	0.133
;	ETRmax:	22.1	33.7	33.9	34.5	9.8	22.3	23
;	Ik:	171.5	185.7	193.4	193.9	47.1	104.4	173.2
;References: BL_EDF EDEG0148.REF2 GR_EDF EDEG0148.REF2 BR_EDF EDEG0148.REF2
(Replicate) culture Dc
24JUL2022 11:52:53 Gain: 23 Zoff: 18 19 35 17
No	Time	G	PAR	F1	F2	F3	F4	Fm1	Fm2	Fm3	Fm4	Y1	Y2	Y3	Y4
1	11:52:53	23	0	201	199	173	213	345	368	302	374	0.42	0.46	0.43	0.43
2	11:53:04	23	1	210	214	183	223	352	374	310	383	0.4	0.43	0.41	0.42
3	11:53:15	23	16	234	240	202	247	373	415	337	421	0.37	0.42	0.4	0.41
4	11:53:25	23	32	270	281	231	281	449	483	386	467	0.4	0.42	0.4	0.4
5	11:53:35	23	64	329	348	278	337	552	608	462	570	0.4	0.43	0.4	0.41
6	11:53:45	23	90	414	448	348	419	712	782	590	713	0.42	0.43	0.41	0.41
7	11:53:55	23	120	517	567	430	512	894	984	730	862	0.42	0.42	0.41	0.41
8	11:54:05	23	180	646	715	531	625	1075	1189	872	1016	0.4	0.4	0.39	0.38
9	11:54:15	23	295	829	920	672	781	1213	1353	982	1133	0.32	0.32	0.32	0.31
10	11:54:26	23	405	998	1111	804	926	1314	1449	1061	1216	0.24	0.23	0.24	0.24
11	11:54:36	23	505	1124	1249	904	1032	1353	1493	1089	1231	0.17	0.16	0.17	0.16
12	11:54:46	23	610	1181	1311	947	1076	1002	1155	733	879	----	----	----	----
;		Ch1	Ch2	Ch3	Ch4	blue	green	brown
;	alpha:	0.155	0.183	0.178	0.175	0	0	0.191
;	ETRmax:	27.1	35.2	34.6	34.2	0	0	39.4
;	Ik:	175.2	191.6	194.5	195.2	0	0	206.4
;References: BL_EDF EDEG0148.REF2 GR_EDF EDEG0148.REF2 BR_EDF EDEG0148.REF2
(Replicate) culture Ec
24JUL2022 11:56:25 Gain: 23 Zoff: 18 19 35 17
No	Time	G	PAR	F1	F2	F3	F4	Fm1	Fm2	Fm3	Fm4	Y1	Y2	Y3	Y4
1	11:56:25	23	0	204	200	180	227	343	356	307	386	0.41	0.44	0.41	0.41
2	11:56:37	23	1	213	211	192	236	357	373	320	399	0.4	0.43	0.4	0.41
3	11:56:47	23	16	242	242	214	266	395	412	350	440	0.39	0.41	0.39	0.4
4	11:56:57	23	32	284	290	248	306	456	486	401	500	0.38	0.4	0.38	0.39
5	11:57:07	23	64	345	358	295	363	571	618	479	605	0.4	0.42	0.38	0.4
6	11:57:17	23	90	440	469	373	457	752	817	618	758	0.41	0.43	0.4	0.4
7	11:57:27	23	120	559	605	465	564	953	1045	770	931	0.41	0.42	0.4	0.39
8	11:57:38	23	180	707	771	576	692	1150	1268	925	1114	0.39	0.39	0.38	0.38
9	11:57:48	23	295	922	1010	734	877	1324	1457	1054	1246	0.3	0.31	0.3	0.3
10	11:57:58	23	405	1106	1216	875	1034	1433	1590	1138	1340	0.23	0.24	0.23	0.23
11	11:58:08	23	505	1250	1378	986	1157	1493	1639	1177	1386	0.16	0.16	0.16	0.17
12	11:58:18	23	610	1192	1330	906	1085	697	864	398	590	----	----	----	----
;		Ch1	Ch2	Ch3	Ch4	blue	green	brown
;	alpha:	0.164	0.182	0.169	0.17	0	0	0.188
;	ETRmax:	29	34	33.2	33.9	0	0	38.4
;	Ik:	176.7	186.5	196	199.4	0	0	204.4
;References: BL_EDF EDEG0148.REF2 GR_EDF EDEG0148.REF2 BR_EDF EDEG0148.REF2
