# Supplementary material for: Assessment of the recovery and photosynthetic efficiency of Breviolum psygmophilum and Effrenium voratum (Symbiodiniaceae) following cryopreservation
Source: PeerJ. 2023 Feb 28;11:e14885. doi: 10.7717/peerj.14885 (PMC9983422; doi:10.7717/peerj.14885)
Supplement: Supplemental Information 14 [file peerj-11-14885-s014.xlsx]

## Sheet: Breviolum psygmophilum
Cryopreserved Breviolum psygmophilum
Gain: 26 Zoff: 120 95 178 148
(Replicate) culture 1
28JUL2022 11:19:32 Gain: 26 Zoff: 120 95 178 148
No	Time	G	PAR	F1	F2	F3	F4	Fm1	Fm2	Fm3	Fm4	Y1	Y2	Y3	Y4
1	11:19:33	26	0	311	273	152	201	480	413	237	339	0.35	0.34	0.36	0.41
2	11:19:44	26	1	298	259	145	201	468	393	235	317	0.36	0.34	0.38	0.37
3	11:19:54	26	16	305	265	147	203	474	404	236	331	0.36	0.34	0.38	0.39
4	11:20:05	26	32	313	269	149	206	463	404	236	331	0.32	0.33	0.37	0.38
5	11:20:15	26	64	317	273	151	209	482	405	230	325	0.34	0.33	0.34	0.36
6	11:20:25	26	90	322	276	153	213	485	409	239	338	0.34	0.33	0.36	0.37
7	11:20:35	26	120	333	285	160	222	476	391	235	324	0.3	0.27	0.32	0.31
8	11:20:45	26	180	335	287	162	224	424	367	213	303	0.21	0.22	0.24	0.26
9	11:20:55	26	295	332	285	162	224	387	333	200	270	0.14	0.14	0.19	0.17
10	11:21:05	26	405	315	271	156	214	350	301	180	235	0.1	0.1	0.13	0.09
11	11:21:16	26	505	295	255	147	200	311	272	164	218	0.05	0.06	0.1	0.08
12	11:21:26	26	610	278	242	139	187	290	256	149	194	0.04	0.05	0.07	----
;		Ch1	Ch2	Ch3	Ch4	blue	green	brown
;	alpha:	0.15	0.146	0.162	0.166	0	0	0.151
;	ETRmax:	16.1	18	22.8	19.9	0	0	18
;	Ik:	107.6	123.2	141	120.3	0	0	119.1
;References: BL_EDF EDEG0148.REF2 GR_EDF EDEG0148.REF2 BR_EDF EDEG0148.REF2
(Replicate) culture 2
28JUL2022 11:23:49 Gain: 26 Zoff: 120 95 178 148
No	Time	G	PAR	F1	F2	F3	F4	Fm1	Fm2	Fm3	Fm4	Y1	Y2	Y3	Y4
1	11:23:49	26	0	586	479	280	388	942	772	472	666	0.38	0.38	0.41	0.42
2	11:24:01	26	1	560	471	282	378	927	760	474	655	0.4	0.38	0.41	0.42
3	11:24:11	26	16	581	486	287	387	943	763	482	656	0.38	0.36	0.4	0.41
4	11:24:21	26	32	595	496	291	398	943	771	474	679	0.37	0.36	0.39	0.41
5	11:24:31	26	64	605	503	296	405	971	791	475	670	0.38	0.36	0.38	0.4
6	11:24:41	26	90	609	506	299	408	985	808	487	690	0.38	0.37	0.39	0.41
7	11:24:52	26	120	624	518	307	420	971	802	490	684	0.36	0.35	0.37	0.39
8	11:25:02	26	180	644	534	318	435	924	763	477	657	0.3	0.3	0.33	0.34
9	11:25:12	26	295	667	552	333	455	881	712	457	624	0.24	0.22	0.27	0.27
10	11:25:22	26	405	666	551	336	456	803	659	410	574	0.17	0.16	0.18	0.21
11	11:25:32	26	505	648	538	329	446	749	625	390	524	0.13	0.14	0.16	0.15
12	11:25:42	26	610	629	523	322	433	691	583	359	491	0.09	0.1	0.1	0.12
;		Ch1	Ch2	Ch3	Ch4	blue	green	brown
;	alpha:	0.162	0.188	0.168	0.176	0	0	0.164
;	ETRmax:	27.9	28.7	31.4	33.2	0	0	29.1
;	Ik:	171.7	152.5	186.2	188.8	0	0	178
;References: BL_EDF EDEG0148.REF2 GR_EDF EDEG0148.REF2 BR_EDF EDEG0148.REF2
(Replicate) culture 3
28JUL2022 11:27:41 Gain: 26 Zoff: 120 95 178 148
No	Time	G	PAR	F1	F2	F3	F4	Fm1	Fm2	Fm3	Fm4	Y1	Y2	Y3	Y4
1	11:27:41	26	0	324	290	149	205	486	426	238	326	0.33	0.32	0.37	0.37
2	11:27:53	26	1	311	275	146	193	494	419	236	339	0.37	0.34	0.38	0.43
3	11:28:03	26	16	322	281	151	200	496	429	243	332	0.35	0.34	0.38	0.4
4	11:28:13	26	32	331	287	155	207	499	435	244	343	0.34	0.34	0.36	0.4
5	11:28:24	26	64	339	294	159	214	508	436	243	355	0.33	0.33	0.35	0.4
6	11:28:34	26	90	348	301	164	220	532	447	263	356	0.35	0.33	0.38	0.38
7	11:28:44	26	120	362	313	171	231	521	449	258	348	0.31	0.3	0.34	0.34
8	11:28:54	26	180	370	319	177	239	500	427	241	343	0.26	0.25	0.27	0.3
9	11:29:04	26	295	375	324	182	244	453	393	234	312	0.17	0.18	0.22	0.22
10	11:29:14	26	405	366	316	179	240	424	363	210	282	0.14	0.13	0.15	0.15
11	11:29:24	26	505	349	303	172	229	381	333	190	260	0.08	0.09	0.09	0.12
12	11:29:34	26	610	331	288	164	216	360	316	177	240	0.08	0.09	0.07	0.1
;		Ch1	Ch2	Ch3	Ch4	blue	green	brown
;	alpha:	0.15	0.148	0.161	0.171	0	0	0.153
;	ETRmax:	22.1	22.6	24.3	27.1	0	0	23.9
;	Ik:	147.2	152.6	151	158.8	0	0	156
;References: BL_EDF EDEG0148.REF2 GR_EDF EDEG0148.REF2 BR_EDF EDEG0148.REF2
(Replicate) culture 4
28JUL2022 11:31:42 Gain: 26 Zoff: 120 95 178 148
No	Time	G	PAR	F1	F2	F3	F4	Fm1	Fm2	Fm3	Fm4	Y1	Y2	Y3	Y4
1	11:31:42	26	0	311	279	149	192	471	405	226	304	0.34	0.31	0.34	0.37
2	11:31:54	26	1	306	270	136	187	455	412	228	303	0.33	0.34	0.4	0.38
3	11:32:04	26	16	313	280	146	193	461	411	225	302	0.32	0.32	0.35	0.36
4	11:32:14	26	32	319	286	150	198	464	413	233	315	0.31	0.31	0.36	0.37
5	11:32:24	26	64	325	290	153	204	476	416	236	323	0.32	0.3	0.35	0.37
6	11:32:35	26	90	332	296	157	210	496	425	233	326	0.33	0.3	0.33	0.36
7	11:32:45	26	120	341	304	163	218	458	407	226	317	0.26	0.25	0.28	0.31
8	11:32:55	26	180	339	303	164	219	430	376	223	290	0.21	0.19	0.26	0.24
9	11:33:05	26	295	333	298	163	218	393	338	205	259	0.15	0.12	0.2	0.16
10	11:33:15	26	405	318	284	157	207	347	305	177	229	0.08	0.07	0.11	0.1
11	11:33:25	26	505	298	269	148	194	314	280	157	209	0.05	0.04	0.06	0.07
12	11:33:35	26	610	281	255	140	181	295	268	150	197	0.05	0.05	0.07	0.08
;		Ch1	Ch2	Ch3	Ch4	blue	green	brown
;	alpha:	0.144	0.13	0.15	0.162	0	0	0.139
;	ETRmax:	16.5	13.2	21.3	19.8	0	0	16
;	Ik:	114.4	101.1	141.7	122.3	0	0	115.1
;References: BL_EDF EDEG0148.REF2 GR_EDF EDEG0148.REF2 BR_EDF EDEG0148.REF2
(Replicate) culture 5
28JUL2022 11:35:55 Gain: 26 Zoff: 120 95 178 148
No	Time	G	PAR	F1	F2	F3	F4	Fm1	Fm2	Fm3	Fm4	Y1	Y2	Y3	Y4
1	11:35:56	26	0	350	316	163	222	525	464	257	350	0.33	0.32	0.37	0.37
2	11:36:08	26	1	338	304	155	209	517	452	259	350	0.35	0.33	0.4	0.4
3	11:36:18	26	16	346	306	162	217	534	465	262	356	0.35	0.34	0.38	0.39
4	11:36:28	26	32	353	313	168	224	536	459	260	358	0.34	0.32	0.35	0.37
5	11:36:38	26	64	361	318	172	230	540	476	271	371	0.33	0.33	0.37	0.38
6	11:36:48	26	90	370	324	176	238	555	482	279	381	0.33	0.33	0.37	0.38
7	11:36:58	26	120	384	336	184	248	546	467	271	379	0.3	0.28	0.32	0.35
8	11:37:08	26	180	387	340	188	254	500	435	262	351	0.23	0.22	0.28	0.28
9	11:37:19	26	295	388	340	191	258	474	400	241	318	0.18	0.15	0.21	0.19
10	11:37:29	26	405	373	328	185	248	426	361	213	298	0.12	0.09	0.13	0.17
11	11:37:39	26	505	352	311	177	234	377	335	188	261	0.07	0.07	0.06	0.1
12	11:37:49	26	610	331	295	168	220	350	315	183	235	0.05	0.06	0.08	0.06
;		Ch1	Ch2	Ch3	Ch4	blue	green	brown
;	alpha:	0.147	0.166	0.159	0.167	0	0	0.163
;	ETRmax:	20.1	18.1	21.8	24.9	0	0	21.1
;	Ik:	137.2	108.6	136.8	149.1	0	0	129.6
;References: BL_EDF EDEG0148.REF2 GR_EDF EDEG0148.REF2 BR_EDF EDEG0148.REF2
Control Breviolum psygmophilum
(Replicate) culture 1c
28JUL2022 11:39:54 Gain: 26 Zoff: 120 95 178 148
No	Time	G	PAR	F1	F2	F3	F4	Fm1	Fm2	Fm3	Fm4	Y1	Y2	Y3	Y4
1	11:39:55	26	0	286	275	141	180	443	408	217	306	0.35	0.33	0.35	0.41
2	11:40:06	26	1	277	271	132	173	426	407	220	284	0.35	0.33	0.4	0.39
3	11:40:16	26	16	287	277	137	179	435	402	212	304	0.34	0.31	0.35	0.41
4	11:40:27	26	32	294	282	140	185	442	402	223	303	0.33	0.3	0.37	0.39
5	11:40:37	26	64	301	287	143	189	448	409	234	299	0.33	0.3	0.39	0.37
6	11:40:47	26	90	312	295	149	198	465	429	234	314	0.33	0.31	0.36	0.37
7	11:40:57	26	120	323	306	156	208	438	408	223	301	0.26	0.25	0.3	0.31
8	11:41:07	26	180	321	304	156	209	407	378	208	283	0.21	0.2	0.25	0.26
9	11:41:17	26	295	317	300	156	209	370	350	182	254	0.14	0.14	0.14	0.18
10	11:41:27	26	405	299	285	149	198	323	313	170	227	0.07	0.09	0.12	0.13
11	11:41:38	26	505	280	268	140	183	298	287	155	194	0.06	0.07	0.1	0.06
12	11:41:48	26	610	264	255	131	170	280	265	142	178	0.06	0.04	0.08	----
;		Ch1	Ch2	Ch3	Ch4	blue	green	brown
;	alpha:	0.147	0.211	0.234	0.171	0	0	0.147
;	ETRmax:	17.1	15.7	20.3	21	0	0	17.8
;	Ik:	116.1	74.5	86.8	122.9	0	0	121.2
;References: BL_EDF EDEG0148.REF2 GR_EDF EDEG0148.REF2 BR_EDF EDEG0148.REF2
(Replicate) culture 2c
28JUL2022 11:43:54 Gain: 26 Zoff: 120 95 178 148
No	Time	G	PAR	F1	F2	F3	F4	Fm1	Fm2	Fm3	Fm4	Y1	Y2	Y3	Y4
1	11:43:54	26	0	344	324	159	211	552	507	275	380	0.38	0.36	0.42	0.44
2	11:44:06	26	1	331	314	154	205	543	499	270	365	0.39	0.37	0.43	0.44
3	11:44:16	26	16	344	328	160	212	550	496	275	369	0.37	0.34	0.42	0.43
4	11:44:26	26	32	353	335	164	219	549	503	276	370	0.36	0.33	0.41	0.41
5	11:44:36	26	64	359	340	168	224	565	520	272	384	0.36	0.35	0.38	0.42
6	11:44:46	26	90	370	348	174	233	568	519	283	397	0.35	0.33	0.39	0.41
7	11:44:57	26	120	383	360	181	243	549	511	276	382	0.3	0.3	0.34	0.36
8	11:45:07	26	180	385	362	184	248	532	478	259	354	0.28	0.24	0.29	0.3
9	11:45:17	26	295	386	364	188	253	467	442	244	332	0.17	0.18	0.23	0.24
10	11:45:27	26	405	375	353	184	245	437	393	222	290	0.14	0.1	0.17	0.16
11	11:45:37	26	505	356	337	175	232	398	368	195	261	0.11	0.08	0.1	0.11
12	11:45:47	26	610	336	322	167	219	370	338	183	236	0.09	0.05	0.09	0.07
;		Ch1	Ch2	Ch3	Ch4	blue	green	brown
;	alpha:	0.163	0.156	0.177	0.184	0	0	0.163
;	ETRmax:	23.9	20.1	27.1	27.1	0	0	23.8
;	Ik:	146.1	129.2	153.2	147.1	0	0	146.4
;References: BL_EDF EDEG0148.REF2 GR_EDF EDEG0148.REF2 BR_EDF EDEG0148.REF2
(Replicate) culture 3c
28JUL2022 11:48:01 Gain: 26 Zoff: 120 95 178 148
No	Time	G	PAR	F1	F2	F3	F4	Fm1	Fm2	Fm3	Fm4	Y1	Y2	Y3	Y4
1	11:48:01	26	0	264	260	128	160	400	372	201	278	0.34	0.3	0.36	0.42
2	11:48:12	26	1	252	248	119	155	392	363	190	264	0.36	0.32	0.37	0.41
3	11:48:23	26	16	262	254	123	161	396	370	210	269	0.34	0.31	0.41	0.4
4	11:48:33	26	32	268	260	128	166	402	376	204	270	0.33	0.31	0.37	0.39
5	11:48:43	26	64	273	263	130	170	407	381	206	279	0.33	0.31	0.37	0.39
6	11:48:53	26	90	280	269	134	176	410	384	218	287	0.32	0.3	0.39	0.39
7	11:49:03	26	120	289	276	140	184	400	366	202	284	0.28	0.25	0.31	0.35
8	11:49:13	26	180	291	278	142	188	383	359	197	259	0.24	0.23	0.28	0.27
9	11:49:23	26	295	288	275	144	189	339	319	175	221	0.15	0.14	0.18	0.14
10	11:49:34	26	405	276	264	137	180	310	283	153	204	0.11	0.07	0.1	0.12
11	11:49:44	26	505	259	250	129	168	283	269	147	183	0.08	0.07	0.12	0.08
12	11:49:54	26	610	245	239	123	157	262	251	128	171	0.06	0.05	----	0.08
;		Ch1	Ch2	Ch3	Ch4	blue	green	brown
;	alpha:	0.144	0.132	0.262	0.174	0	0	0.15
;	ETRmax:	19.8	15.6	22.3	20.6	0	0	18.8
;	Ik:	137.5	118.3	85	118.4	0	0	125.3
;References: BL_EDF EDEG0148.REF2 GR_EDF EDEG0148.REF2 BR_EDF EDEG0148.REF2
(Replicate) culture 4c
28JUL2022 11:52:21 Gain: 26 Zoff: 120 95 178 148
No	Time	G	PAR	F1	F2	F3	F4	Fm1	Fm2	Fm3	Fm4	Y1	Y2	Y3	Y4
1	11:52:21	26	0	293	291	132	175	461	430	226	306	0.36	0.32	0.42	0.43
2	11:52:33	26	1	289	282	128	172	455	431	226	311	0.36	0.35	0.43	0.45
3	11:52:43	26	16	295	285	134	180	460	422	231	308	0.36	0.32	0.42	0.42
4	11:52:53	26	32	301	289	139	186	464	431	233	319	0.35	0.33	0.4	0.42
5	11:53:03	26	64	307	294	141	190	462	434	233	326	0.34	0.32	0.39	0.42
6	11:53:14	26	90	316	302	146	198	477	440	234	326	0.34	0.31	0.38	0.39
7	11:53:24	26	120	324	309	152	206	454	415	231	311	0.29	0.26	0.34	0.34
8	11:53:34	26	180	318	305	152	205	407	387	212	283	0.22	0.21	0.28	0.28
9	11:53:44	26	295	310	298	150	202	363	350	184	258	0.15	0.15	0.18	0.22
10	11:53:54	26	405	293	283	141	190	326	315	161	215	0.1	0.1	0.12	0.12
11	11:54:04	26	505	272	266	132	175	288	283	146	191	0.06	0.06	0.1	0.08
12	11:54:14	26	610	255	252	123	162	269	270	135	176	0.05	0.07	0.09	0.08
;		Ch1	Ch2	Ch3	Ch4	blue	green	brown
;	alpha:	0.151	0.148	0.178	0.203	0	0	0.158
;	ETRmax:	17.5	17.9	23.6	23.3	0	0	20
;	Ik:	115.7	120.5	133	114.5	0	0	127.1
;References: BL_EDF EDEG0148.REF2 GR_EDF EDEG0148.REF2 BR_EDF EDEG0148.REF2
(Replicate) culture 5c
28JUL2022 11:56:21 Gain: 26 Zoff: 120 95 178 148
No	Time	G	PAR	F1	F2	F3	F4	Fm1	Fm2	Fm3	Fm4	Y1	Y2	Y3	Y4
1	11:56:22	26	0	282	275	132	172	431	401	219	287	0.35	0.31	0.4	0.4
2	11:56:34	26	1	274	269	124	161	432	405	207	283	0.37	0.34	0.4	0.43
3	11:56:44	26	16	281	274	127	168	421	397	206	290	0.33	0.31	0.38	0.42
4	11:56:54	26	32	289	280	131	175	431	396	205	298	0.33	0.29	0.36	0.41
5	11:57:04	26	64	295	284	135	179	447	413	222	296	0.34	0.31	0.39	0.4
6	11:57:14	26	90	306	293	140	188	448	419	223	309	0.32	0.3	0.37	0.39
7	11:57:24	26	120	319	303	148	198	434	405	216	291	0.26	0.25	0.31	0.32
8	11:57:34	26	180	319	304	150	201	415	379	204	279	0.23	0.2	0.26	0.28
9	11:57:45	26	295	317	303	151	203	376	355	192	245	0.16	0.15	0.21	0.17
10	11:57:55	26	405	303	291	146	193	340	318	166	231	0.11	0.08	0.12	0.16
11	11:58:05	26	505	284	274	138	180	308	294	150	203	0.08	0.07	0.08	0.11
12	11:58:15	26	610	267	261	130	167	285	268	140	182	0.06	----	0.07	0.08
;		Ch1	Ch2	Ch3	Ch4	blue	green	brown
;	alpha:	0.175	0.162	0.187	0.185	0	0	0.153
;	ETRmax:	18.9	16.6	22.7	24.6	0	0	20
;	Ik:	108.3	102.2	121.4	133.2	0	0	130.9
;References: BL_EDF EDEG0148.REF2 GR_EDF EDEG0148.REF2 BR_EDF EDEG0148.REF2

## Sheet: Effrenium voratum
Cryopreserved Effrenium voratum
Gain: 23 Zoff: 13 18 30 10
(Replicate) culture A
28JUL2022 10:16:11 Gain: 23 Zoff: 13 18 30 10
No	Time	G	PAR	F1	F2	F3	F4	Fm1	Fm2	Fm3	Fm4	Y1	Y2	Y3	Y4
1	10:16:11	23	0	180	191	149	184	311	334	264	328	0.42	0.43	0.44	0.44
2	10:16:23	23	1	192	205	159	194	329	356	276	344	0.42	0.42	0.42	0.44
3	10:16:33	23	16	220	235	180	222	366	396	305	380	0.4	0.41	0.41	0.42
4	10:16:43	23	32	260	278	209	258	441	476	353	449	0.41	0.42	0.41	0.43
5	10:16:53	23	64	331	353	259	319	554	605	439	541	0.4	0.42	0.41	0.41
6	10:17:03	23	90	421	452	328	399	729	790	558	691	0.42	0.43	0.41	0.42
7	10:17:13	23	120	536	575	409	496	917	976	692	840	0.42	0.41	0.41	0.41
8	10:17:24	23	180	677	727	508	612	1051	1132	795	951	0.36	0.36	0.36	0.36
9	10:17:34	23	295	838	898	621	744	1130	1211	840	999	0.26	0.26	0.26	0.26
10	10:17:44	23	405	937	1000	690	824	1132	1209	842	997	0.17	0.17	0.18	0.17
11	10:17:54	23	505	978	1039	718	854	1093	1159	812	956	0.11	0.1	0.12	0.11
12	10:18:04	23	610	966	1020	708	841	1016	1073	749	898	0.05	0.05	0.05	0.06
;		Ch1	Ch2	Ch3	Ch4	blue	green	brown
;	alpha:	0.147	0.177	0.179	0.18	0	0	0.178
;	ETRmax:	19.2	24	25.7	25.5	0	0	24.4
;	Ik:	130.6	135.1	143.7	141.1	0	0	137.5
;References: BL_EDF EDEG0148.REF2 GR_EDF EDEG0148.REF2 BR_EDF EDEG0148.REF2
(Replicate) culture B
28JUL2022 10:19:47 Gain: 23 Zoff: 13 18 30 10
No	Time	G	PAR	F1	F2	F3	F4	Fm1	Fm2	Fm3	Fm4	Y1	Y2	Y3	Y4
1	10:19:47	23	0	161	168	141	172	265	291	232	293	0.39	0.42	0.39	0.41
2	10:19:59	23	1	173	180	147	179	282	300	247	305	0.39	0.4	0.4	0.41
3	10:20:09	23	16	192	204	163	201	304	332	259	330	0.37	0.39	0.37	0.39
4	10:20:19	23	32	227	241	189	233	368	398	302	376	0.38	0.39	0.37	0.38
5	10:20:29	23	64	277	296	227	279	460	494	375	464	0.4	0.4	0.39	0.4
6	10:20:39	23	90	354	383	287	350	607	647	478	588	0.42	0.41	0.4	0.4
7	10:20:49	23	120	446	484	354	429	761	818	584	717	0.41	0.41	0.39	0.4
8	10:21:00	23	180	566	616	440	530	895	973	696	821	0.37	0.37	0.37	0.35
9	10:21:10	23	295	711	777	547	649	995	1079	761	908	0.29	0.28	0.28	0.29
10	10:21:20	23	405	833	911	638	749	1054	1144	807	944	0.21	0.2	0.21	0.21
11	10:21:30	23	505	912	997	698	810	1060	1168	822	942	0.14	0.15	0.15	0.14
12	10:21:40	23	610	947	1032	726	834	1034	1124	798	914	0.08	0.08	0.09	0.09
;		Ch1	Ch2	Ch3	Ch4	blue	green	brown
;	alpha:	0.155	0.176	0.151	0.156	0.184	0	0.152
;	ETRmax:	24	28.4	24.5	25	20.5	0	23.8
;	Ik:	155	161.3	162	160.2	111.3	0	157.2
;References: BL_EDF EDEG0148.REF2 GR_EDF EDEG0148.REF2 BR_EDF EDEG0148.REF2
(Replicate) culture C
28JUL2022 10:24:01 Gain: 23 Zoff: 13 18 30 10
No	Time	G	PAR	F1	F2	F3	F4	Fm1	Fm2	Fm3	Fm4	Y1	Y2	Y3	Y4
1	10:24:01	23	0	157	169	136	167	263	288	232	285	0.4	0.41	0.41	0.41
2	10:24:13	23	1	169	180	147	178	280	299	244	296	0.4	0.4	0.4	0.4
3	10:24:23	23	16	192	203	164	201	315	339	267	328	0.39	0.4	0.39	0.39
4	10:24:33	23	32	227	242	190	233	377	400	313	389	0.4	0.4	0.39	0.4
5	10:24:43	23	64	287	307	235	286	480	524	389	478	0.4	0.41	0.4	0.4
6	10:24:53	23	90	371	400	301	361	632	673	501	603	0.41	0.41	0.4	0.4
7	10:25:03	23	120	470	509	375	446	780	848	622	732	0.4	0.4	0.4	0.39
8	10:25:14	23	180	593	641	465	547	914	993	725	837	0.35	0.35	0.36	0.35
9	10:25:24	23	295	739	798	572	667	1011	1081	781	905	0.27	0.26	0.27	0.26
10	10:25:34	23	405	845	909	649	751	1034	1110	798	917	0.18	0.18	0.19	0.18
11	10:25:44	23	505	905	973	694	796	1038	1105	791	907	0.13	0.12	0.12	0.12
12	10:25:54	23	610	916	982	703	801	984	1051	760	859	0.07	0.07	0.08	0.07
;		Ch1	Ch2	Ch3	Ch4	blue	green	brown
;	alpha:	0.145	0.151	0.17	0.17	0	0	0.169
;	ETRmax:	21.1	21.4	26.3	26.1	0	0	25.5
;	Ik:	145.8	141.5	154.1	153.9	0	0	150.5
;References: BL_EDF EDEG0148.REF2 GR_EDF EDEG0148.REF2 BR_EDF EDEG0148.REF2
(Replicate) culture D
28JUL2022 10:28:07 Gain: 23 Zoff: 13 18 30 10
No	Time	G	PAR	F1	F2	F3	F4	Fm1	Fm2	Fm3	Fm4	Y1	Y2	Y3	Y4
1	10:28:07	23	0	189	195	157	193	318	345	272	336	0.41	0.43	0.42	0.43
2	10:28:19	23	1	201	210	169	203	340	357	277	351	0.41	0.41	0.39	0.42
3	10:28:29	23	16	228	238	188	231	378	403	309	386	0.4	0.41	0.39	0.4
4	10:28:39	23	32	268	281	217	267	449	470	359	443	0.4	0.4	0.4	0.4
5	10:28:49	23	64	333	350	263	324	561	595	440	547	0.41	0.41	0.4	0.41
6	10:28:59	23	90	424	451	333	406	731	782	568	691	0.42	0.42	0.41	0.41
7	10:29:09	23	120	530	565	410	496	908	966	687	837	0.42	0.42	0.4	0.41
8	10:29:20	23	180	665	710	506	609	1051	1130	793	958	0.37	0.37	0.36	0.36
9	10:29:30	23	295	827	884	623	744	1156	1236	870	1031	0.28	0.28	0.28	0.28
10	10:29:40	23	405	954	1020	719	848	1197	1271	909	1066	0.2	0.2	0.21	0.2
11	10:29:50	23	505	1029	1096	774	908	1185	1263	896	1059	0.13	0.13	0.14	0.14
12	10:30:00	23	610	1050	1111	790	923	1134	1192	865	1004	0.07	0.07	0.09	0.08
;		Ch1	Ch2	Ch3	Ch4	blue	green	brown
;	alpha:	0.15	0.179	0.175	0.177	0	0	0.174
;	ETRmax:	22.3	27.5	29	28.9	0	0	27.4
;	Ik:	148.2	153.5	165.3	163.4	0	0	157.3
;References: BL_EDF EDEG0148.REF2 GR_EDF EDEG0148.REF2 BR_EDF EDEG0148.REF2
(Replicate) culture E
28JUL2022 10:32:14 Gain: 23 Zoff: 13 18 30 10
No	Time	G	PAR	F1	F2	F3	F4	Fm1	Fm2	Fm3	Fm4	Y1	Y2	Y3	Y4
1	10:32:14	23	0	180	189	155	189	300	315	254	320	0.4	0.4	0.39	0.41
2	10:32:26	23	1	191	202	166	203	326	340	269	340	0.41	0.41	0.38	0.4
3	10:32:36	23	16	221	229	186	227	355	376	295	370	0.38	0.39	0.37	0.39
4	10:32:46	23	32	257	268	212	259	414	443	343	423	0.38	0.4	0.38	0.39
5	10:32:57	23	64	320	338	260	317	521	568	422	518	0.39	0.4	0.38	0.39
6	10:33:07	23	90	412	439	330	401	690	747	546	663	0.4	0.41	0.4	0.4
7	10:33:17	23	120	525	563	414	498	876	949	681	819	0.4	0.41	0.39	0.39
8	10:33:27	23	180	657	707	509	608	1019	1104	779	937	0.36	0.36	0.35	0.35
9	10:33:37	23	295	806	869	617	733	1092	1178	830	1000	0.26	0.26	0.26	0.27
10	10:33:47	23	405	905	974	690	815	1104	1188	845	994	0.18	0.18	0.18	0.18
11	10:33:57	23	505	947	1015	720	846	1056	1136	808	955	0.1	0.11	0.11	0.11
12	10:34:08	23	610	937	999	711	835	990	1044	757	883	0.05	0.04	0.06	0.05
;		Ch1	Ch2	Ch3	Ch4	blue	green	brown
;	alpha:	0.142	0.134	0.138	0.168	0	0	0.142
;	ETRmax:	19.1	17.6	19.3	24.9	0	0	19.2
;	Ik:	134.5	132	139.6	147.8	0	0	135.6
;References: BL_EDF EDEG0148.REF2 GR_EDF EDEG0148.REF2 BR_EDF EDEG0148.REF2
Control Effrenium voratum
(Replicate) culture Ac
28JUL2022 10:36:28 Gain: 23 Zoff: 13 18 30 10
No	Time	G	PAR	F1	F2	F3	F4	Fm1	Fm2	Fm3	Fm4	Y1	Y2	Y3	Y4
1	10:36:28	23	0	175	183	149	190	310	330	272	340	0.44	0.45	0.45	0.44
2	10:36:40	23	1	192	195	161	202	331	349	290	357	0.42	0.44	0.44	0.43
3	10:36:50	23	16	219	227	186	231	362	396	317	394	0.4	0.43	0.41	0.41
4	10:37:00	23	32	259	271	217	268	434	468	364	452	0.4	0.42	0.4	0.41
5	10:37:10	23	64	322	343	266	328	545	593	451	554	0.41	0.42	0.41	0.41
6	10:37:20	23	90	416	450	341	416	725	784	580	708	0.43	0.43	0.41	0.41
7	10:37:31	23	120	524	570	421	510	885	973	705	860	0.41	0.41	0.4	0.41
8	10:37:41	23	180	652	714	518	620	1031	1134	818	975	0.37	0.37	0.37	0.36
9	10:37:51	23	295	803	880	628	749	1092	1194	861	1014	0.26	0.26	0.27	0.26
10	10:38:01	23	405	897	982	699	828	1108	1201	864	1014	0.19	0.18	0.19	0.18
11	10:38:11	23	505	941	1027	733	863	1060	1160	839	982	0.11	0.11	0.13	0.12
12	10:38:21	23	610	927	1005	721	845	991	1065	766	904	0.06	0.06	0.06	0.07
;		Ch1	Ch2	Ch3	Ch4	blue	green	brown
;	alpha:	0.18	0.182	0.182	0.179	0	0	0.182
;	ETRmax:	26.2	25.9	28	26.7	0	0	26.9
;	Ik:	145.3	142.3	154	149	0	0	147.5
;References: BL_EDF EDEG0148.REF2 GR_EDF EDEG0148.REF2 BR_EDF EDEG0148.REF2
(Replicate) culture Bc
28JUL2022 10:40:25 Gain: 23 Zoff: 13 18 30 10
No	Time	G	PAR	F1	F2	F3	F4	Fm1	Fm2	Fm3	Fm4	Y1	Y2	Y3	Y4
1	10:40:25	23	0	170	179	157	201	310	336	285	368	0.42	0.47	0.45	0.45
2	10:40:37	23	1	185	194	169	215	324	357	302	384	0.42	0.46	0.44	0.44
3	10:40:47	23	16	213	224	192	243	358	390	328	411	0.41	0.43	0.41	0.41
4	10:40:57	23	32	249	265	222	278	419	460	374	464	0.41	0.42	0.41	0.4
5	10:41:07	23	64	313	338	274	337	525	578	460	564	0.4	0.42	0.4	0.4
6	10:41:17	23	90	394	432	342	414	676	745	577	696	0.42	0.42	0.41	0.41
7	10:41:27	23	120	490	539	417	498	838	934	705	836	0.42	0.42	0.41	0.4
8	10:41:38	23	180	616	682	515	606	1014	1118	837	973	0.39	0.39	0.38	0.38
9	10:41:48	23	295	792	882	653	759	1164	1278	943	1104	0.32	0.31	0.31	0.31
10	10:41:58	23	405	963	1075	792	904	1267	1415	1045	1186	0.24	0.24	0.24	0.24
11	10:42:08	23	505	1099	1231	906	1017	1334	1501	1104	1237	0.18	0.18	0.18	0.18
12	10:42:18	23	610	1174	1321	971	1081	990	1175	761	885	----	----	----	----
;		Ch1	Ch2	Ch3	Ch4	blue	green	brown
;	alpha:	0.183	0.187	0.183	0.182	0.213	0	0.185
;	ETRmax:	26.7	29.1	28.5	30.5	27.1	0	28.1
;	Ik:	165.4	169.3	171.1	182.2	173.9	0	195.6
;References: BL_EDF EDEG0148.REF2 GR_EDF EDEG0148.REF2 BR_EDF EDEG0148.REF2
(Replicate) culture Cc
28JUL2022 10:44:35 Gain: 23 Zoff: 13 18 30 10
No	Time	G	PAR	F1	F2	F3	F4	Fm1	Fm2	Fm3	Fm4	Y1	Y2	Y3	Y4
1	10:44:35	23	0	171	171	145	185	286	307	248	314	0.4	0.44	0.42	0.41
2	10:44:46	23	1	182	183	155	197	301	320	261	333	0.4	0.43	0.41	0.41
3	10:44:57	23	16	206	210	174	220	337	349	281	359	0.39	0.4	0.38	0.39
4	10:45:07	23	32	240	248	201	252	393	419	330	412	0.39	0.41	0.39	0.39
5	10:45:17	23	64	295	308	242	303	482	518	403	502	0.39	0.41	0.4	0.4
6	10:45:27	23	90	375	398	305	380	631	694	519	632	0.41	0.43	0.41	0.4
7	10:45:37	23	120	465	500	375	462	794	863	628	772	0.41	0.42	0.4	0.4
8	10:45:47	23	180	582	629	460	564	935	1022	733	896	0.38	0.38	0.37	0.37
9	10:45:57	23	295	729	790	567	691	1014	1106	788	959	0.28	0.29	0.28	0.28
10	10:46:08	23	405	834	904	645	780	1037	1114	809	971	0.2	0.19	0.2	0.2
11	10:46:18	23	505	883	953	681	818	1006	1083	780	934	0.12	0.12	0.13	0.12
12	10:46:28	23	610	877	942	676	809	944	1012	727	868	0.07	0.07	0.07	0.07
;		Ch1	Ch2	Ch3	Ch4	blue	green	brown
;	alpha:	0.108	0.181	0.171	0.171	0	0	0.183
;	ETRmax:	15.5	26.6	26.4	25.6	0	0	27.4
;	Ik:	143.2	147.2	154.5	150.3	0	0	149.1
;References: BL_EDF EDEG0148.REF2 GR_EDF EDEG0148.REF2 BR_EDF EDEG0148.REF2
(Replicate) culture Dc
28JUL2022 10:48:52 Gain: 23 Zoff: 13 18 30 10
No	Time	G	PAR	F1	F2	F3	F4	Fm1	Fm2	Fm3	Fm4	Y1	Y2	Y3	Y4
1	10:48:53	23	0	177	181	160	200	297	313	271	340	0.4	0.42	0.41	0.41
2	10:49:04	23	1	186	192	169	211	318	337	286	358	0.42	0.43	0.41	0.41
3	10:49:14	23	16	213	220	190	236	353	377	312	393	0.4	0.42	0.39	0.4
4	10:49:24	23	32	251	261	219	271	408	441	359	445	0.38	0.41	0.39	0.39
5	10:49:35	23	64	309	327	263	325	515	562	440	542	0.4	0.42	0.4	0.4
6	10:49:45	23	90	390	423	332	405	662	727	554	671	0.41	0.42	0.4	0.4
7	10:49:55	23	120	485	532	407	493	842	929	692	834	0.42	0.43	0.41	0.41
8	10:50:05	23	180	614	678	506	608	1014	1121	829	981	0.39	0.4	0.39	0.38
9	10:50:15	23	295	778	863	632	751	1120	1253	910	1075	0.31	0.31	0.31	0.3
10	10:50:25	23	405	919	1023	744	874	1190	1325	962	1132	0.23	0.23	0.23	0.23
11	10:50:35	23	505	1009	1124	816	953	1192	1324	962	1120	0.15	0.15	0.15	0.15
12	10:50:46	23	610	1037	1151	835	973	1137	1260	914	1061	0.09	0.09	0.09	0.08
;		Ch1	Ch2	Ch3	Ch4	blue	green	brown
;	alpha:	0.123	0.147	0.117	0.171	0.206	0	0.115
;	ETRmax:	19.2	22.7	18.3	28.4	16.3	0	17.9
;	Ik:	156.1	154.5	156.1	166	78.9	0	155.7
;References: BL_EDF EDEG0148.REF2 GR_EDF EDEG0148.REF2 BR_EDF EDEG0148.REF2
(Replicate) culture Ec
28JUL2022 10:52:52 Gain: 23 Zoff: 13 18 30 10
No	Time	G	PAR	F1	F2	F3	F4	Fm1	Fm2	Fm3	Fm4	Y1	Y2	Y3	Y4
1	10:52:53	23	0	177	177	156	194	297	311	267	334	0.4	0.43	0.42	0.42
2	10:53:04	23	1	187	188	164	205	311	327	271	349	0.4	0.43	0.39	0.41
3	10:53:15	23	16	210	213	182	228	342	358	296	375	0.39	0.41	0.39	0.39
4	10:53:25	23	32	247	252	210	262	401	422	340	430	0.38	0.4	0.38	0.39
5	10:53:35	23	64	305	318	255	316	499	537	413	514	0.39	0.41	0.38	0.39
6	10:53:45	23	90	392	416	323	398	644	695	523	652	0.39	0.4	0.38	0.39
7	10:53:55	23	120	489	524	396	486	819	893	652	797	0.4	0.41	0.39	0.39
8	10:54:05	23	180	617	666	491	595	985	1070	775	930	0.37	0.38	0.37	0.36
9	10:54:15	23	295	769	835	605	727	1087	1198	860	1028	0.29	0.3	0.3	0.29
10	10:54:26	23	405	901	983	707	840	1154	1257	904	1068	0.22	0.22	0.22	0.21
11	10:54:36	23	505	988	1078	774	910	1157	1266	915	1063	0.15	0.15	0.15	0.14
12	10:54:46	23	610	1019	1111	800	934	1110	1215	880	1028	0.08	0.09	0.09	0.09
;		Ch1	Ch2	Ch3	Ch4	blue	green	brown
;	alpha:	0.167	0.178	0.169	0.168	0.217	0	0.168
;	ETRmax:	27.5	29.6	29.4	29.4	5.2	0	28.3
;	Ik:	164	165.7	174	175.1	24.1	0	168.7
;References: BL_EDF EDEG0148.REF2 GR_EDF EDEG0148.REF2 BR_EDF EDEG0148.REF2
