# Supplementary material for: Assessment of the recovery and photosynthetic efficiency of Breviolum psygmophilum and Effrenium voratum (Symbiodiniaceae) following cryopreservation
Source: PeerJ. 2023 Feb 28;11:e14885. doi: 10.7717/peerj.14885 (PMC9983422; doi:10.7717/peerj.14885)
Supplement: Supplemental Information 15 [file peerj-11-14885-s015.xlsx]

## Sheet: Breviolum psygmophilium
Control Breviolum psygmophilium		Day 12	Day 16	Day 20	Day 24	Day 28	Day 32	Day 36
Replicate Culture 1c	ETRmax:	44	41.3	21.6	32.2	19.6	16.7	17.1
	yield	0.49	0.48	0.39	0.39	0.36	0.33	0.35
Replicate Culture 2c	ETRmax:	46.2	22.8	31.8	29.8	18.8	16.7	23.9
	yield	0.46	0.44	0.4	0.38	0.34	0.34	0.38
Replicate Culture 3c	ETRmax:	41.6	25	25.8	31.3	18.2	19.2	19.8
	yield	0.49	0.46	0.4	0.39	0.35	0.34	0.34
Replicate Culture 4c	ETRmax:	46.2	34.9	25.8	30.1	21.6	17.2	17.5
	yield	0.46	0.46	0.4	0.39	0.36	0.35	0.36
Replicate Culture 5c	ETRmax:	43	21.4	29	23.7	21.4	18.5	18.9
	yield	0.48	0.42	0.39	0.37	0.36	0.35	0.35
		Day 12	Day 16	Day 20	Day 24	Day 28	Day 32	Day 36		Day 12	Day 16	Day 20	Day 24	Day 28	Day 32	Day 36
Average control	ETRmax:	44.2	29.08	26.8	29.42	19.92	17.66	19.44	SD	2.01494	8.63522	3.83667	3.33871	1.52709	1.1327	2.71809
	yield	0.476	0.452	0.396	0.384	0.354	0.342	0.356	SD	0.0151658	0.0228035	0.00547723	0.00894427	0.00894427	0.0083666	0.0151658
Cryopreserved Breviolum psygmophilium		Day 12	Day 16	Day 20	Day 24	Day 28	Day 32	Day 36
Replicate Culture 2	ETRmax:	43.1	33.1	31	33	26	33.5	27.9
	yield	0.43	0.42	0.38	0.38	0.37	0.42	0.38
Replicate Culture 3	ETRmax:	43	34.2	28.8	23.5	22.3	23.8	22.1
	yield	0.47	0.38	0.3	0.32	0.34	0.38	0.33
Replicate Culture 1	ETRmax:	39.7	35.3	29.2	28.8	17	17.4	16.1
	yield	0.43	0.43	0.35	0.32	0.35	0.35	0.35
Replicate Culture 4	ETRmax:	41	30.7	30.5	26.6	18.9	19.1	16.5
	yield	0.45	0.41	0.35	0.34	0.36	0.33	0.34
Replicate Culture 5	ETRmax:	41.3	32.8	33.2	27.3	24	21.6	20.1
	yield	0.45	0.37	0.3	0.36	0.35	0.39	0.33
		Day 12	Day 16	Day 20	Day 24	Day 28	Day 32	Day 36		Day 12	Day 16	Day 20	Day 24	Day 28	Day 32	Day 36
Average cryopreserved	ETRmax:	41.62	33.22	30.54	27.84	21.64	23.08	20.54	SD	1.43771	1.71959	1.74011	3.47174	3.676	6.31245	4.81747
	yield	0.446	0.402	0.336	0.344	0.354	0.374	0.346	SD	0.0167332	0.0258844	0.0350714	0.0260768	0.0114018	0.0350714	0.0207364

## Sheet: Effrenium voratum
Control Effrenium voratum		Day 12	Day 16	Day 20	Day 24	Day 28	Day 32	Day 36
Replicate Culture Ac	ETRmax:	42.1	36.2	39.4	32.6	29.7	35.1	26.2
	yield	0.52	0.47	0.45	0.44	0.4	0.44	0.44
Replicate Culture Bc	ETRmax:	41	46	35.7	33.7	37.2	26.8	26.7
	yield	0.53	0.52	0.47	0.45	0.42	0.41	0.42
Replicate Culture Cc	ETRmax:	43.5	32.9	44.8	26.2	36.8	22.1	15.5
	yield	0.56	0.48	0.45	0.41	0.41	0.41	0.4
Replicate Culture Dc	ETRmax:	44.1	39.9	29.4	36.4	28.4	27.1	19.2
	yield	0.52	0.48	0.43	0.45	0.4	0.42	0.4
Replicate Culture Ec	ETRmax:	39.2	38.9	30.8	31.3	21.2	29	27.5
	yield	0.52	0.49	0.43	0.39	0.36	0.41	0.4
		Day 12	Day 16	Day 20	Day 24	Day 28	Day 32	Day 36		Day 12	Day 16	Day 20	Day 24	Day 28	Day 32	Day 36
Average control	ETRmax:	41.98	38.78	36.02	32.04	30.66	28.02	23.02	SD	1.96901	4.86385	6.31839	3.76603	6.6331	4.70287	5.35882
	yield	0.53	0.488	0.446	0.428	0.398	0.418	0.412	SD	0.0173205	0.0192354	0.0167332	0.0268328	0.0228035	0.0130384	0.0178885
Cryopreserved Effrenium voratum		Day 12	Day 16	Day 20	Day 24	Day 28	Day 32	Day 36
Replicate Culture B	ETRmax:	42.9	40.9	36.6	30.9	33.2	30.3	24
	yield	0.55	0.49	0.47	0.44	0.41	0.4	0.39
Replicate Culture C	ETRmax:	44.3	40.2	37	32.6	35.7	33.7	21.1
	yield	0.53	0.5	0.5	0.43	0.43	0.41	0.4
Replicate Culture D	ETRmax:	41.9	41.4	36.2	23.9	34.1	18.9	22.3
	yield	0.56	0.51	0.47	0.41	0.41	0.41	0.41
Replicate Culture E	ETRmax:	41.2	39.6	36.2	35.5	34.2	32.7	19.1
	yield	0.53	0.51	0.46	0.43	0.39	0.41	0.4
Replicate Culture A	ETRmax:	31	35.7	41.5	33.4	32.7	26.2	19.2
	yield	0.53	0.5	0.5	0.46	0.46	0.42	0.42
		Day 12	Day 16	Day 20	Day 24	Day 28	Day 32	Day 36		Day 12	Day 16	Day 20	Day 24	Day 28	Day 32	Day 36
Average cryopreserved	ETRmax:	40.26	39.56	37.5	31.26	33.98	28.36	21.14	SD	5.30594	2.2634	2.26053	4.4343	1.14761	6.02644	2.08878
	yield	0.54	0.502	0.48	0.434	0.42	0.41	0.404	SD	0.0141421	0.0083666	0.0187083	0.0181659	0.0264575	0.00707107	0.0114018
