# Supplementary material for: Assessment of the recovery and photosynthetic efficiency of Breviolum psygmophilum and Effrenium voratum (Symbiodiniaceae) following cryopreservation
Source: PeerJ. 2023 Feb 28;11:e14885. doi: 10.7717/peerj.14885 (PMC9983422; doi:10.7717/peerj.14885)
Supplement: Supplemental Information 16 [file peerj-11-14885-s016.xlsx]

## Sheet: Control B. psygmophilum
	Cell concentration (cells/ml)
		Control Breviolum psygmophilum (Replicate 1)						Control Breviolum psygmophilum (Replicate 2)						Control Breviolum psygmophilum (Replicate 3)						Control Breviolum psygmophilum (Replicate 4)						Control Breviolum psygmophilum (Replicate 5)							Control Breviolum psygmophilum (Final data set)
	Day	1	2	3	Average	STDEVP	Day	1	2	3	Average	STDEVP	Day	1	2	3	Average	STDEVP	Day	1	2	3	Average	STDEVP	Day	1	2	3	Average	STDEVP		Day	1	2	3	4	5	Average	STDEVP
	0	100	100	100	100	0	0	100	100	100	100	0	0	100	100	100	100	0	0	100	100	100	100	0	0	100	100	100	100	0		0	100	100	100	100	100	100	0
	2	30	50	60	46.6667	12.4722	2	60	90	50	66.6667	16.9967	2	120	140	160	140	16.3299	2	110	150	120	126.667	16.9967	2	160	120	120	133.333	18.8562		2	46.6667	66.6667	140	126.667	133.333	102.667	38.3203
	4	360	410	330	366.667	32.9983	4	470	600	500	523.333	55.5778	4	1010	1070	600	893.333	208.859	4	610	510	770	630	107.083	4	330	520	450	433.333	78.4573		4	366.667	523.333	893.333	630	433.333	569.333	184.576
	6	2290	2250	2190	2243.33	41.0961	6	2110	2250	2310	2223.33	83.7987	6	3390	3280	3310	3326.67	46.428	6	2470	2540	2510	2506.67	28.6744	6	2660	2930	2790	2793.33	110.252		6	2243.33	2223.33	3326.67	2506.67	2793.33	2618.67	410.239
	8	13500	14100	13900	13833.3	249.444	8	11300	11300	11700	11433.3	188.562	8	6900	5700	7800	6800	860.233	8	10500	10500	10900	10633.3	188.562	8	6300	8500	7900	7566.67	928.559		8	13833.3	11433.3	6800	10633.3	7566.67	10053.3	2580.58
	10	17000	19000	13000	16333.3	2494.44	10	17000	14000	12000	14333.3	2054.8	10	19000	12000	13000	14666.7	3091.21	10	10000	13000	12000	11666.7	1247.22	10	17000	14000	15000	15333.3	1247.22		10	16333.3	14333.3	14666.7	11666.7	15333.3	14466.7	1557.78
	12	43000	48000	51000	47333.3	3299.83	12	44000	53000	55000	50666.7	4784.23	12	67000	52000	58000	59000	6164.41	12	32000	40000	38000	36666.7	3399.35	12	70000	55000	66000	63666.7	6342.1		12	47333.3	50666.7	59000	36666.7	63666.7	51466.7	9405.91
	14	42000	31000	42000	38333.3	5185.45	14	37000	37000	39000	37666.7	942.809	14	49000	33000	35000	39000	7118.05	14	64000	50000	60000	58000	5887.84	14	51000	60000	62000	57666.7	4784.23		14	38333.3	37666.7	39000	58000	57666.7	46133.3	9562.89
	16	49000	42000	50000	47000	3559.03	16	73000	72000	71000	72000	816.497	16	62000	72000	73000	69000	4966.55	16	68000	52000	50000	56666.7	8055.36	16	53000	49000	54000	52000	2160.25		16	47000	72000	69000	56666.7	52000	59333.3	9663.22
	18	37000	36000	38000	37000	816.497	18	63000	61000	64000	62666.7	1247.22	18	56000	61000	63000	60000	2943.92	18	46000	52000	53000	50333.3	3091.21	18	43000	48000	51000	47333.3	3299.83		18	37000	62666.7	60000	50333.3	47333.3	51466.7	9229.42
	20	38000	33000	39000	36666.7	2624.67	20	45000	34000	47000	42000	5715.48	20	33000	42000	44000	39666.7	4784.23	20	52000	54000	56000	54000	1632.99	20	51000	45000	53000	49666.7	3399.35		20	36666.7	42000	39666.7	54000	49666.7	44400	6447.74
	22	61000	70000	71000	67333.3	4496.91	22	50000	46000	49000	48333.3	1699.67	22	54000	57000	56000	55666.7	1247.22	22	74000	83000	70000	75666.7	5436.5	22	58000	76000	60000	64666.7	8055.36		22	67333.3	48333.3	55666.7	75666.7	64666.7	62333.3	9472.77
	24	39000	42000	45000	42000	2449.49	24	42000	43000	42000	42333.3	471.405	24	36000	41000	44000	40333.3	3299.83	24	54000	75000	70000	66333.3	8956.69	24	51000	40000	53000	48000	5715.48		24	42000	42333.3	40333.3	66333.3	48000	47800	9620.81
	26	59000	61000	60000	60000	816.497	26	58000	59000	57000	58000	816.497	26	38000	39000	37000	38000	816.497	26	43000	51000	55000	49666.7	4988.88	26	52000	70000	60000	60666.7	7363.57		26	60000	58000	38000	49666.7	60666.7	53266.7	8585.26
	28	61000	84000	76000	73666.7	9533.57	28	50000	75000	69000	64666.7	10656.2	28	58000	48000	61000	55666.7	5557.78	28	26000	38000	42000	35333.3	6798.69	28	37000	56000	61000	51333.3	10338.7		28	73666.7	64666.7	55666.7	35333.3	51333.3	56133.3	12931.6
	30	32000	47000	45000	41333.3	6649.98	30	46000	56000	64000	55333.3	7363.57	30	51000	56000	63000	56666.7	4921.61	30	66000	51000	62000	59666.7	6342.1	30	60000	57000	54000	57000	2449.49		30	41333.3	55333.3	56666.7	59666.7	57000	54000	6487.6
	32	73000	53000	59000	61666.7	8379.87	32	55000	50000	57000	54000	2943.92	32	43000	41000	44000	42666.7	1247.22	32	38000	46000	48000	44000	4320.49	32	43000	41000	45000	43000	1632.99		32	61666.7	54000	42666.7	44000	43000	49066.7	7570.12
	34	60000	52000	57000	56333.3	3299.83	34	22000	20000	24000	22000	1632.99	34	70000	84000	73000	75666.7	6018.49	34	62000	55000	60000	59000	2943.92	34	37000	40000	43000	40000	2449.49		34	56333.3	22000	75666.7	59000	40000	50600	18232.3
	36	81000	70000	78000	76333.3	4642.8	36	49000	47000	51000	49000	1632.99	36	47000	44000	42000	44333.3	2054.8	36	42000	45000	47000	44666.7	2054.8	36	49000	52000	56000	52333.3	2867.44		36	76333.3	49000	44333.3	44666.7	52333.3	53333.3	11873.4
	38	35000	37000	40000	37333.3	2054.8	38	49000	32000	47000	42666.7	7586.54	38	47000	46000	53000	48666.7	3091.21	38	25000	26000	29000	26666.7	1699.67	38	36000	46000	49000	43666.7	5557.78		38	37333.3	42666.7	48666.7	26666.7	43666.7	39800	7488.06
	40	31000	36000	39000	35333.3	3299.83	40	36000	60000	51000	49000	9899.49	40	43000	39000	45000	42333.3	2494.44	40	27000	31000	34000	30666.7	2867.44	40	25000	24000	29000	26000	2160.25		40	35333.3	49000	42333.3	30666.7	26000	36666.7	8194.85
	Max	81000	84000	78000	76333.3	9533.57	Max	73000	75000	71000	72000	10656.2	Max	70000	84000	73000	75666.7	7118.05	Max	74000	83000	70000	75666.7	8956.69	Max	70000	76000	66000	64666.7	10338.7		Max	76333.3	72000	75666.7	75666.7	64666.7	62333.3	18232.3
	LN cell concentration for calculating growth rate
		Control Breviolum psygmophilum (Replicate 1)						Control Breviolum psygmophilum (Replicate 2)						Control Breviolum psygmophilum (Replicate 3)						Control Breviolum psygmophilum (Replicate 4)						Control Breviolum psygmophilum (Replicate 5)							Control Breviolum psygmophilum (Final data set)
	Day	1	2	3	Average	STDEVP	Day	1	2	3	Average	STDEVP	Day	1	2	3	Average	STDEVP	Day	1	2	3	Average	STDEVP	Day	1	2	3	Average	STDEVP		Day	1	2	3	4	5	Average	STDEVP
	0	0	0	0	0	0	0	0	0	0	0	0	0	0	0	0	0	0	0	0	0	0	0	0	0	0	0	0	0	0		0	0	0	0	0	0	0	0
	2	3.4012	3.91202	4.09434	3.80252	0.293378	2	4.09434	4.49981	3.91202	4.16873	0.245659	2	4.78749	4.94164	5.07517	4.93477	0.117546	2	4.70048	5.01064	4.78749	4.83287	0.130622	2	5.07517	4.78749	4.78749	4.88339	0.135615		2	3.84303	4.19971	4.94164	4.84156	4.89285	4.54376	0.442325
	4	5.8861	6.01616	5.79909	5.90045	0.089195	4	6.15273	6.39693	6.21461	6.25476	0.103656	4	6.91771	6.97541	6.39693	6.76335	0.260167	4	6.41346	6.23441	6.64639	6.43142	0.168669	4	5.79909	6.25383	6.10925	6.05406	0.189703		4	5.90445	6.26022	6.79496	6.44572	6.07151	6.29537	0.308662
	6	7.73631	7.71869	7.69166	7.71555	0.0183628	6	7.65444	7.71869	7.745	7.70604	0.0380361	6	8.12859	8.0956	8.1047	8.10963	0.0139098	6	7.81197	7.83992	7.82804	7.82664	0.0114514	6	7.88608	7.98276	7.9338	7.93421	0.039469		6	7.71572	7.70676	8.10973	7.82671	7.93499	7.85878	0.15059
	8	9.51044	9.55393	9.53964	9.53467	0.0180974	8	9.33256	9.33256	9.36734	9.34415	0.0163983	8	8.83928	8.64822	8.96188	8.81646	0.129063	8	9.25913	9.25913	9.29652	9.27159	0.0176247	8	8.7483	9.04782	8.97462	8.92358	0.127491		8	9.53484	9.34429	8.82468	9.27175	8.93151	9.18141	0.264314
	10	9.74097	9.85219	9.4727	9.68862	0.159286	10	9.74097	9.54681	9.39266	9.56015	0.142508	10	9.85219	9.39266	9.4727	9.57252	0.200441	10	9.21034	9.4727	9.39266	9.35857	0.109789	10	9.74097	9.54681	9.61581	9.63453	0.0803619		10	9.70096	9.57034	9.59333	9.36449	9.63778	9.57338	0.113549
	12	10.669	10.779	10.8396	10.7625	0.0706231	12	10.6919	10.878	10.9151	10.8284	0.0976383	12	11.1124	10.859	10.9682	10.9799	0.103799	12	10.3735	10.5966	10.5453	10.5052	0.0954269	12	11.1563	10.9151	11.0974	11.0562	0.102666		12	10.765	10.833	10.9853	10.5096	11.0614	10.8309	0.192117
	14	10.6454	10.3417	10.6454	10.5442	0.143157	14	10.5187	10.5187	10.5713	10.5362	0.0248165	14	10.7996	10.4043	10.4631	10.5556	0.174148	14	11.0666	10.8198	11.0021	10.9628	0.104534	14	10.8396	11.0021	11.0349	10.9589	0.0853965		14	10.5541	10.5365	10.5713	10.9682	10.9624	10.7185	0.201824
	16	10.7996	10.6454	10.8198	10.7549	0.0778672	16	11.1982	11.1844	11.1704	11.1844	0.0113411	16	11.0349	11.1844	11.1982	11.1392	0.0739557	16	11.1273	10.859	10.8198	10.9353	0.136647	16	10.878	10.7996	10.8967	10.8581	0.0420951		16	10.7579	11.1844	11.1419	10.9449	10.859	10.9776	0.163191
	18	10.5187	10.4913	10.5453	10.5184	0.0220735	18	11.0509	11.0186	11.0666	11.0454	0.0199824	18	10.9331	11.0186	11.0509	11.0009	0.0496965	18	10.7364	10.859	10.878	10.8245	0.0627686	18	10.669	10.779	10.8396	10.7625	0.0706231		18	10.5187	11.0456	11.0021	10.8264	10.765	10.8316	0.188281
	20	10.5453	10.4043	10.5713	10.507	0.0733977	20	10.7144	10.4341	10.7579	10.6355	0.143488	20	10.4043	10.6454	10.6919	10.5805	0.126088	20	10.859	10.8967	10.9331	10.8963	0.0302562	20	10.8396	10.7144	10.878	10.8107	0.069857		20	10.5096	10.6454	10.5883	10.8967	10.8131	10.6906	0.143361
	22	11.0186	11.1563	11.1704	11.1151	0.068464	22	10.8198	10.7364	10.7996	10.7853	0.0355156	22	10.8967	10.9508	10.9331	10.9269	0.0225071	22	11.2118	11.3266	11.1563	11.2316	0.0709295	22	10.9682	11.2385	11.0021	11.0696	0.120225		22	11.1174	10.7859	10.9271	11.2341	11.077	11.0283	0.155991
	24	10.5713	10.6454	10.7144	10.6437	0.0584331	24	10.6454	10.669	10.6454	10.6533	0.0110924	24	10.4913	10.6213	10.6919	10.6015	0.0831126	24	10.8967	11.2252	11.1563	11.0927	0.14143	24	10.8396	10.5966	10.878	10.7714	0.124586		24	10.6454	10.6533	10.6049	11.1024	10.779	10.757	0.182284
	26	10.9853	11.0186	11.0021	11.002	0.0136097	26	10.9682	10.9853	10.9508	10.9681	0.0140791	26	10.5453	10.5713	10.5187	10.5451	0.0214923	26	10.669	10.8396	10.9151	10.8079	0.102954	26	10.859	11.1563	11.0021	11.0058	0.12138		26	11.0021	10.9682	10.5453	10.8131	11.0131	10.8684	0.176756
	28	11.0186	11.3386	11.2385	11.1986	0.133632	28	10.8198	11.2252	11.1419	11.0623	0.174831	28	10.9682	10.779	11.0186	10.9219	0.103171	28	10.1659	10.5453	10.6454	10.4522	0.206564	28	10.5187	10.9331	11.0186	10.8235	0.218333		28	11.2073	11.077	10.9271	10.4726	10.8461	10.906	0.249765
	30	10.3735	10.7579	10.7144	10.6153	0.171883	30	10.7364	10.9331	11.0666	10.912	0.135641	30	10.8396	10.9331	11.0509	10.9412	0.0864558	30	11.0974	10.8396	11.0349	10.9906	0.109813	30	11.0021	10.9508	10.8967	10.9499	0.0430182		30	10.6294	10.9211	10.9449	10.9965	10.9508	10.8886	0.131851
	32	11.1982	10.878	10.9853	11.0205	0.13306	32	10.9151	10.8198	10.9508	10.8952	0.0553054	32	10.669	10.6213	10.6919	10.6607	0.0294086	32	10.5453	10.7364	10.779	10.6869	0.101592	32	10.669	10.6213	10.7144	10.6682	0.0380074		32	11.0295	10.8967	10.6612	10.6919	10.669	10.7897	0.148064
	34	11.0021	10.859	10.9508	10.9373	0.059196	34	9.9988	9.90349	10.0858	9.99603	0.0744582	34	11.1563	11.3386	11.1982	11.231	0.0779618	34	11.0349	10.9151	11.0021	10.984	0.0505508	34	10.5187	10.5966	10.669	10.5948	0.0613669		34	10.939	9.9988	11.2341	10.9853	10.5966	10.7508	0.42738
	36	11.3022	11.1563	11.2645	11.241	0.0618574	36	10.7996	10.7579	10.8396	10.799	0.0333472	36	10.7579	10.6919	10.6454	10.6984	0.0461469	36	10.6454	10.7144	10.7579	10.7059	0.0463109	36	10.7996	10.859	10.9331	10.8639	0.0546237		36	11.2429	10.7996	10.6995	10.707	10.8654	10.8629	0.199701
	38	10.4631	10.5187	10.5966	10.5261	0.0547689	38	10.7996	10.3735	10.7579	10.6437	0.191792	38	10.7579	10.7364	10.878	10.7908	0.0623271	38	10.1266	10.1659	10.2751	10.1892	0.0627971	38	10.4913	10.7364	10.7996	10.6757	0.132969		38	10.5276	10.6612	10.7927	10.1912	10.6843	10.5714	0.207991
	40	10.3417	10.4913	10.5713	10.4681	0.0951438	40	10.4913	11.0021	10.8396	10.7777	0.213092	40	10.669	10.5713	10.7144	10.6516	0.0597011	40	10.2036	10.3417	10.4341	10.3265	0.0947274	40	10.1266	10.0858	10.2751	10.1625	0.0813138		40	10.4726	10.7996	10.6533	10.3309	10.1659	10.4845	0.224961
	Max	11.3022	11.3386	11.2645	11.3017	0.0302562	Max	11.1982	11.2252	11.1704	11.198	0.0223761	Max	11.1563	11.3386	11.1982	11.231	0.0779618	Max	11.2118	11.3266	11.1563	11.2316	0.0709295	Max	11.1563	11.2385	11.0974	11.164	0.0578585		Max	11.2429	11.1844	11.2341	11.2341	11.077	11.0283	0.442325
	Growth rate (based on 3 points)
		Control Breviolum psygmophilum (Replicate 1)						Control Breviolum psygmophilum (Replicate 2)						Control Breviolum psygmophilum (Replicate 3)						Control Breviolum psygmophilum (Replicate 4)						Control Breviolum psygmophilum (Replicate 5)							Control Breviolum psygmophilum (Final data set)
	Day	1	2	3	Average	STDEVP	Day	1	2	3	Average	STDEVP	Day	1	2	3	Average	STDEVP	Day	1	2	3	Average	STDEVP	Day	1	2	3	Average	STDEVP		Day	1	2	3	4	5	Average	STDEVP
	0~4	2.12296	2.16987	2.09158	2.12814	0.0321703	0~4	2.21913	2.3072	2.24145	2.25593	0.0373861	0~4	2.49503	2.51585	2.3072	2.43936	0.0938354	0~4	2.31317	2.24859	2.39718	2.31964	0.0608344	0~4	2.09158	2.25559	2.20345	2.18354	0.0684209		0~4	2.12814	2.25593	2.43936	2.42081	1.61347	2.17154	0.301434
	2~6	1.56356	1.37296	1.29746	1.41133	0.111972	2~6	1.28403	1.16096	1.38246	1.27582	0.0906099	2~6	1.20504	1.13755	1.09267	1.14509	0.0461848	2~6	1.12223	1.02045	1.09665	1.07978	0.0432319	2~6	1.01382	1.15245	1.13479	1.10035	0.0616109		2~6	1.41133	1.27582	1.14509	1.1251	0.761315	1.14373	0.217092
	4~8	1.3072	1.27598	1.34912	1.31077	0.0299642	4~8	1.14688	1.0588	1.13711	1.11426	0.0394186	4~8	0.69306	0.603338	0.92511	0.740503	0.135579	4~8	1.02636	1.09094	0.955831	1.02438	0.0551745	4~8	1.0637	1.00772	1.03346	1.03496	0.0228798		4~8	1.31077	1.11426	0.740503	0.756317	0.600397	0.90445	0.264721
	6~10	0.723029	0.769501	0.642377	0.711636	0.0525195	6~10	0.752555	0.659357	0.594267	0.668727	0.0649593	6~10	0.621661	0.467817	0.493402	0.527626	0.0673076	6~10	0.504354	0.588903	0.564319	0.552525	0.0355099	6~10	0.669009	0.564114	0.606656	0.61326	0.0430772		6~10	0.711636	0.668727	0.527626	0.496282	0.362779	0.55341	0.125381
	8~12	0.417844	0.441835	0.468853	0.442844	0.0208365	8~12	0.490295	0.557417	0.558231	0.535314	0.0318352	8~12	0.819873	0.797369	0.723627	0.78029	0.0411066	8~12	0.401921	0.482403	0.450418	0.444914	0.0330864	8~12	0.868483	0.673474	0.765635	0.769197	0.0796518		8~12	0.442844	0.535314	0.78029	0.767095	0.515008	0.60811	0.13871
	10~14	0.326214	0.176567	0.422969	0.308583	0.101363	10~14	0.280498	0.350525	0.42511	0.352044	0.0590475	10~14	0.341696	0.364858	0.357211	0.354588	0.00963612	10~14	0.669518	0.485854	0.580482	0.578618	0.074992	10~14	0.396241	0.524884	0.511826	0.47765	0.0578116		10~14	0.308583	0.352044	0.354588	0.358886	0.240478	0.322916	0.0450483
	12~16	0.0471113	-0.0481613	-0.00714229	-0.00273076	0.0390197	12~16	0.182598	0.110501	0.0920969	0.128399	0.0390544	12~16	-0.0279732	0.117371	0.0829609	0.057453	0.0620175	12~16	0.271866	0.0946279	0.0989822	0.155159	0.0825435	12~16	-0.100341	-0.0416625	-0.0723767	-0.0714599	0.023964		12~16	-0.00273076	0.128399	0.057453	0.0859284	0.0674771	0.0673053	0.0426178
	14~18	-0.045716	0.0539322	-0.0360975	-0.00929377	0.0448796	14~18	0.191957	0.180321	0.178649	0.183642	0.00591856	14~18	0.0481613	0.221586	0.211999	0.160582	0.0795898	14~18	-0.11911	0.0141459	-0.0447425	-0.0499021	0.0545235	14~18	-0.0615401	-0.080482	-0.0704427	-0.0708216	0.00773763		14~18	-0.00929377	0.183642	0.160582	0.198056	0.150724	0.136742	0.074899
	16~20	-0.0916956	-0.0869808	-0.0896135	-0.08943	0.00192916	16~20	-0.174493	-0.270616	-0.14879	-0.197966	0.0524318	16~20	-0.227451	-0.194402	-0.182598	-0.201484	0.0189832	16~20	-0.0967558	0.0136119	0.0408747	-0.0140897	0.0595039	16~20	-0.0138738	-0.0307142	-0.00674176	-0.0171099	0.0100507		16~20	-0.08943	-0.197966	-0.201484	-0.192828	-0.1217	-0.160681	0.0462271
	18~22	0.180321	0.23984	0.225455	0.215205	0.0253562	18~22	-0.0833559	-0.101794	-0.0963225	-0.0938241	0.00773179	18~22	-0.0131169	-0.0244618	-0.0424813	-0.0266866	0.0120907	18~22	0.171473	0.16865	0.100341	0.146821	0.0328869	18~22	0.107929	0.165741	0.0586163	0.110762	0.0437794		18~22	0.215205	-0.0938241	-0.0266866	-0.0312099	-0.0190257	0.00889175	0.106554
	20-24	0.00936868	0.0869808	0.0516127	0.0493207	0.0317264	20-24	-0.0248839	0.0847005	-0.0405679	0.00641623	0.0557244	20-24	0.0313827	-0.00869135	0	0.00756379	0.0172122	20-24	0.0136119	0.118483	0.080482	0.0708589	0.0433507	20-24	0	-0.0424813	0	-0.0141604	0.0200259		20-24	0.0493207	0.00641623	0.00756379	-0.000375855	0.00825867	0.0142367	0.0178092
	22-26	-0.0120236	-0.0496364	-0.0607141	-0.0407914	0.0208386	22-26	0.0535312	0.0897703	0.054545	0.0659488	0.0168494	22-26	-0.12674	-0.136872	-0.149475	-0.137696	0.00929995	22-26	-0.195797	-0.175654	-0.0869808	-0.152811	0.0472694	22-26	-0.0393853	-0.0296611	0	-0.0230155	0.0167516		22-26	-0.0407914	0.0659488	-0.137696	-0.141348	-0.0926237	-0.069302	0.0768347
	24-28	0.161334	0.25	0.189019	0.200117	0.0370388	24-28	0.0628847	0.200638	0.179052	0.147525	0.0604951	24-28	0.172014	0.0568526	0.117826	0.115564	0.0470416	24-28	-0.263612	-0.245223	-0.184241	-0.231025	0.0339224	24-28	-0.115743	0.121357	0.0507042	0.0187726	0.0993941		24-28	0.200117	0.147525	0.115564	0.0967478	0.0934775	0.130686	0.0396717
	26-30	-0.220661	-0.0940371	-0.103759	-0.139486	0.0575365	26-30	-0.0836048	-0.018822	0.0417775	-0.0202164	0.0511966	26-30	0.106124	0.130488	0.191957	0.142856	0.0361157	26-30	0.154532	0	0.0432091	0.0659138	0.0650983	26-30	0.0516127	-0.0740983	-0.0380008	-0.0201621	0.0528487		26-30	-0.139486	-0.0202164	-0.0619029	-0.0409746	-0.0130341	-0.0551228	0.0455042
	28-32	0.0647718	-0.166099	-0.0913211	-0.0642162	0.0961817	28-32	0.0343759	-0.146241	-0.0689086	-0.0602578	0.0739897	28-32	-0.107929	-0.0568526	-0.117826	-0.0942027	0.0267178	28-32	0.136872	0.0689086	0.0481613	0.0846473	0.0378873	28-32	0.0542028	-0.112451	-0.109721	-0.0559896	0.0779258		28-32	-0.0642162	-0.0602578	-0.0197852	0.0159827	0.0652788	-0.0125995	0.0487221
	30-34	0.226723	0.0364627	0.0852592	0.116148	0.0806858	30-34	-0.266033	-0.371357	-0.353759	-0.330383	0.0460662	30-34	0.114214	0.146241	0.0531362	0.10453	0.0386216	30-34	-0.0225495	0.0272336	-0.0118264	-0.00238076	0.0213932	30-34	-0.174359	-0.12774	-0.0821557	-0.128085	0.0376428		30-34	0.116148	-0.330383	0.0940311	0.098417	-0.0926734	-0.022892	0.171545
	32-36	0.0375064	0.100341	0.10069	0.0795123	0.029703	32-36	-0.0416625	-0.0223168	-0.0401162	-0.0346985	0.00877788	32-36	0.032081	0.0254699	-0.0167785	0.0135908	0.0216433	32-36	0.0360975	-0.00792721	-0.00759341	0.00685895	0.0206752	32-36	0.0471113	0.0857219	0.0788755	0.0705696	0.0168213		32-36	0.0795123	-0.0346985	0.0699684	0.0546076	-0.00597973	0.032682	0.044942
	34-38	-0.194402	-0.122747	-0.12774	-0.148296	0.0326652	34-38	0.28882	0.169518	0.242407	0.233581	0.0491028	34-38	-0.143674	-0.217189	-0.115476	-0.158779	0.0428759	34-38	-0.327585	-0.27023	-0.262227	-0.286681	0.0291076	34-38	-0.00988209	0.0504085	0.0471113	0.0292125	0.0276768		34-38	-0.148296	0.233581	-0.0811239	-0.0578155	0.160742	0.0214176	0.148338
	36-40	-0.346413	-0.23984	-0.25	-0.278751	0.048024	36-40	-0.111196	0.0880754	0	-0.00770692	0.0815346	36-40	-0.032081	-0.0435073	0.0248839	-0.0169015	0.0299127	36-40	-0.159357	-0.134414	-0.116782	-0.136851	0.0174668	36-40	-0.242713	-0.278869	-0.237343	-0.252975	0.0184405		36-40	-0.278751	-0.00770692	-0.160242	-0.115363	-0.0315861	-0.11873	0.0972229
	38-42	-0.0875434	-0.0197642	-0.0182629	-0.0418568	0.0323111	38-42	-0.222392	0.453445	0.0589182	0.096657	0.277197	38-42	-0.064162	-0.11908	-0.118034	-0.100425	0.0256455	38-42	0.0555157	0.126878	0.114741	0.099045	0.0311762	38-42	-0.263034	-0.4693	-0.378364	-0.370233	0.0844035		38-42	-0.0418568	0.096657	-0.00926957	-0.00477288	-0.0950407	-0.0108566	0.0626844
	Max	2.12296	2.16987	2.09158	2.12814	0.111972	Max	2.21913	2.3072	2.24145	2.25593	0.277197	Max	2.49503	2.51585	2.3072	2.43936	0.135579	Max	2.31317	2.24859	2.39718	2.31964	0.0825435	Max	2.09158	2.25559	2.20345	2.18354	0.0993941		Max	2.12814	2.25593	2.43936	2.42081	1.61347	2.17154	0.301434

## Sheet: Cryopreserved B. psygmophilum
	Cell concentration (cells/ml)
		Cryopreserved Breviolum psygmophilum (Replicate 1)						Cryopreserved Breviolum psygmophilum (Replicate 2)						Cryopreserved Breviolum psygmophilum (Replicate 3)						Cryopreserved Breviolum psygmophilum (Replicate 4)						Cryopreserved Breviolum psygmophilum (Replicate 5)							Cryopreserved Breviolum psygmophilum (Final data set)
	Day	1	2	3	Average	STDEVP	Day	1	2	3	Average	STDEVP	Day	1	2	3	Average	STDEVP	Day	1	2	3	Average	STDEVP	Day	1	2	3	Average	STDEVP		Day	1	2	3	4	5	Average	STDEVP
	0	80	130	80	96.6667	23.5702	0	60	60	50	56.6667	4.71405	0	130	220	260	203.333	54.365	0	90	60	80	76.6667	12.4722	0	110	100	150	120	21.6025		0	96.6667	56.6667	203.333	76.6667	120	110.667	50.8768
	2	340	560	390	430	94.163	2	290	440	320	350	64.8074	2	160	220	140	173.333	33.9935	2	220	340	260	273.333	49.8888	2	190	360	160	236.667	88.0656		2	430	350	173.333	273.333	236.667	292.667	89.3284
	4	730	1170	1000	966.667	181.169	4	1310	1380	1540	1410	96.2635	4	470	310	400	393.333	65.4896	4	870	760	650	760	89.8146	4	300	280	380	320	43.2049		4	966.667	1410	393.333	760	320	770	398.185
	6	5330	5190	5260	5260	57.1548	6	6040	6290	6180	6170	102.307	6	1780	2040	1920	1913.33	106.249	6	5390	5300	5270	5320	50.9902	6	2580	2640	2610	2610	24.4949		6	5260	6170	1913.33	5320	2610	4254.67	1673.37
	8	5600	5500	5800	5633.33	124.722	8	7600	6300	6900	6933.33	531.246	8	4800	5300	4700	4933.33	262.467	8	4900	4100	4700	4566.67	339.935	8	5700	3500	3900	4366.67	956.847		8	5633.33	6933.33	4933.33	4566.67	4366.67	5286.67	929.659
	10	31000	36000	34000	33666.7	2054.8	10	34000	31000	33000	32666.7	1247.22	10	16000	15000	15000	15333.3	471.405	10	40000	52000	48000	46666.7	4988.88	10	22000	17000	20000	19666.7	2054.8		10	33666.7	32666.7	15333.3	46666.7	19666.7	29600	11130.3
	12	77000	82000	80000	79666.7	2054.8	12	74000	82000	79000	78333.3	3299.83	12	40000	40000	39000	39666.7	471.405	12	56000	46000	50000	50666.7	4109.61	12	54000	40000	50000	48000	5887.84		12	79666.7	78333.3	39666.7	50666.7	48000	59266.7	16521.2
	14	55000	56000	67000	59333.3	5436.5	14	33000	35000	40000	36000	2943.92	14	43000	35000	35000	37666.7	3771.24	14	47000	51000	56000	51333.3	3681.79	14	60000	74000	80000	71333.3	8379.87		14	59333.3	36000	37666.7	51333.3	71333.3	51133.3	13309.3
	16	78000	79000	79000	78666.7	471.405	16	47000	47000	48000	47333.3	471.405	16	58000	72000	71000	67000	6377.04	16	64000	78000	79000	73666.7	6847.55	16	50000	51000	51000	50666.7	471.405		16	78666.7	47333.3	67000	73666.7	50666.7	63466.7	12423.3
	18	96000	94000	97000	95666.7	1247.22	18	122000	126000	120000	122667	2494.44	18	86000	85000	80000	83666.7	2624.67	18	56000	62000	55000	57666.7	3091.21	18	66000	46000	50000	54000	8640.99		18	95666.7	122667	83666.7	57666.7	54000	82733.3	25364.4
	20	77000	96000	94000	89000	8524.47	20	86000	109000	105000	100000	10033.3	20	66000	66000	70000	67333.3	1885.62	20	61000	65000	67000	64333.3	2494.44	20	61000	53000	63000	59000	4320.49		20	89000	100000	67333.3	64333.3	59000	75933.3	15781
	22	56000	77000	80000	71000	10677.1	22	68000	76000	79000	74333.3	4642.8	22	76000	76000	78000	76666.7	942.809	22	57000	52000	59000	56000	2943.92	22	94000	105000	100000	99666.7	4496.91		22	71000	74333.3	76666.7	56000	99666.7	75533.3	14051.7
	24	55000	63000	65000	61000	4320.49	24	67000	75000	76000	72666.7	4027.68	24	47000	60000	69000	58666.7	9030.81	24	69000	53000	61000	61000	6531.97	24	59000	70000	112000	80333.3	22837.6		24	61000	72666.7	58666.7	61000	80333.3	66733.3	8378.28
	26	64000	62000	66000	64000	1632.99	26	76000	67000	73000	72000	3741.66	26	74000	68000	71000	71000	2449.49	26	56000	47000	58000	53666.7	4784.23	26	67000	60000	69000	65333.3	3858.61		26	64000	72000	71000	53666.7	65333.3	65200	6547.6
	28	63000	84000	70000	72333.3	8730.53	28	85000	91000	88000	88000	2449.49	28	121000	99000	105000	108333	9285.59	28	46000	51000	54000	50333.3	3299.83	28	105000	82000	110000	99000	12192.9		28	72333.3	88000	108333	50333.3	99000	83600	20503
	30	47000	58000	61000	55333.3	6018.49	30	61000	71000	77000	69666.7	6599.66	30	75000	85000	91000	83666.7	6599.66	30	64000	57000	68000	63000	4546.06	30	105000	123000	114000	114000	7348.47		30	55333.3	69666.7	83666.7	63000	114000	77133.3	20652.3
	32	77000	65000	72000	71333.3	4921.61	32	71000	83000	76000	76666.7	4921.61	32	101000	81000	94000	92000	8286.54	32	67000	62000	65000	64666.7	2054.8	32	120000	95000	110000	108333	10274		32	71333.3	76666.7	92000	64666.7	108333	82600	15711.8
	34	57000	50000	68000	58333.3	7408.7	34	134000	139000	137000	136667	2054.8	34	115000	117000	110000	114000	2943.92	34	79000	98000	84000	87000	8041.56	34	72000	72000	67000	70333.3	2357.02		34	58333.3	136667	114000	87000	70333.3	93266.7	28632.1
	36	31000	43000	39000	37666.7	4988.88	36	89000	80000	82000	83666.7	3858.61	36	82000	76000	79000	79000	2449.49	36	58000	62000	68000	62666.7	4109.61	36	89000	91000	97000	92333.3	3399.35		36	37666.7	83666.7	79000	62666.7	92333.3	71066.7	19287.8
	38	36000	32000	39000	35666.7	2867.44	38	54000	56000	58000	56000	1632.99	38	43000	81000	74000	66000	16512.6	38	41000	51000	54000	48666.7	5557.78	38	53000	37000	55000	48333.3	8055.36		38	35666.7	56000	66000	48666.7	48333.3	50933.3	9976.42
	40	25000	26000	28000	26333.3	1247.22	40	82000	76000	79000	79000	2449.49	40	46000	52000	57000	51666.7	4496.91	40	54000	53000	57000	54666.7	1699.67	40	55000	52000	45000	50666.7	4189.94		40	26333.3	79000	51666.7	54666.7	50666.7	52466.7	16707.4
	Max	96000	96000	97000	95666.7	10677.1	Max	134000	139000	137000	136667	10033.3	Max	121000	117000	110000	114000	16512.6	Max	79000	98000	84000	87000	8041.56	Max	120000	123000	114000	114000	22837.6		Max	95666.7	136667	114000	87000	114000	93266.7	28632.1
	LN cell concentration for calculating growth rate
		Cryopreserved Breviolum psygmophilum (Replicate 1)						Cryopreserved Breviolum psygmophilum (Replicate 2)						Cryopreserved Breviolum psygmophilum (Replicate 3)						Cryopreserved Breviolum psygmophilum (Replicate 4)						Cryopreserved Breviolum psygmophilum (Replicate 5)							Cryopreserved Breviolum psygmophilum (Final data set)
	Day	1	2	3	Average	STDEVP	Day	1	2	3	Average	STDEVP	Day	1	2	3	Average	STDEVP	Day	1	2	3	Average	STDEVP	Day	1	2	3	Average	STDEVP		Day	1	2	3	4	5	Average	STDEVP
	0	0	0	0	0	0	0	0	0	0	0	0	0	0	0	0	0	0	0	0	0	0	0	0	0	0	0	0	0	0		0	0	0	0	0	0	0	0
	2	5.82895	6.32794	5.96615	6.04101	0.210478	2	5.66988	6.08677	5.76832	5.84166	0.177921	2	5.07517	5.39363	4.94164	5.13681	0.1896	2	5.39363	5.82895	5.56068	5.59442	0.179312	2	5.24702	5.8861	5.07517	5.40277	0.348897		2	6.06379	5.85793	5.15522	5.61069	5.46665	5.63086	0.313877
	4	6.59304	7.06476	6.90776	6.85519	0.196131	4	7.17778	7.22984	7.33954	7.24905	0.0674195	4	6.15273	5.73657	5.99146	5.96026	0.171324	4	6.76849	6.63332	6.47697	6.62626	0.119117	4	5.70378	5.63479	5.94017	5.75958	0.130766		4	6.87385	7.25134	5.97466	6.63332	5.76832	6.5003	0.553787
	6	8.58111	8.55449	8.56789	8.56783	0.0108666	6	8.70616	8.74672	8.72907	8.72732	0.0166039	6	7.48437	7.62071	7.56008	7.55505	0.0557726	6	8.5923	8.57546	8.56979	8.57918	0.00956083	6	7.85554	7.87853	7.86711	7.86706	0.00938548		6	8.56789	8.72745	7.5566	8.57923	7.86711	8.25966	0.461378
	8	8.63052	8.6125	8.66561	8.63621	0.0220523	8	8.9359	8.7483	8.83928	8.84116	0.0765984	8	8.47637	8.57546	8.45532	8.50238	0.0523842	8	8.49699	8.31874	8.45532	8.42368	0.0761299	8	8.64822	8.16052	8.26873	8.35916	0.209119		8	8.63646	8.8441	8.50377	8.42654	8.38176	8.55852	0.166907
	10	10.3417	10.4913	10.4341	10.4224	0.0616078	10	10.4341	10.3417	10.4043	10.3934	0.0384893	10	9.68034	9.61581	9.61581	9.63732	0.0304238	10	10.5966	10.859	10.779	10.7449	0.109789	10	9.9988	9.74097	9.90349	9.88108	0.106444		10	10.4243	10.3941	9.63778	10.7508	9.88668	10.2187	0.400959
	12	11.2516	11.3145	11.2898	11.2853	0.0258816	12	11.2118	11.3145	11.2772	11.2678	0.0424289	12	10.5966	10.5966	10.5713	10.5882	0.0119349	12	10.9331	10.7364	10.8198	10.8298	0.0806163	12	10.8967	10.5966	10.8198	10.7711	0.12727		12	11.2856	11.2687	10.5883	10.833	10.779	10.9509	0.27857
	14	10.9151	10.9331	11.1124	10.9869	0.0890933	14	10.4043	10.4631	10.5966	10.488	0.0804845	14	10.669	10.4631	10.4631	10.5317	0.0970396	14	10.7579	10.8396	10.9331	10.8435	0.0715813	14	11.0021	11.2118	11.2898	11.1679	0.121482		14	10.9909	10.4913	10.5365	10.8461	11.1751	10.808	0.262183
	16	11.2645	11.2772	11.2772	11.273	0.00600523	16	10.7579	10.7579	10.779	10.7649	0.00992467	16	10.9682	11.1844	11.1704	11.1077	0.0987971	16	11.0666	11.2645	11.2772	11.2028	0.096399	16	10.8198	10.8396	10.8396	10.833	0.00933505		16	11.273	10.765	11.1124	11.2073	10.833	11.0381	0.202968
	18	11.4721	11.4511	11.4825	11.4685	0.0130708	18	11.7118	11.744	11.6952	11.717	0.0202607	18	11.3621	11.3504	11.2898	11.3341	0.0316972	18	10.9331	11.0349	10.9151	10.961	0.0527433	18	11.0974	10.7364	10.8198	10.8845	0.154331		18	11.4686	11.7172	11.3346	10.9624	10.8967	11.2759	0.308992
	20	11.2516	11.4721	11.4511	11.3916	0.0993749	20	11.3621	11.5991	11.5617	11.5076	0.104037	20	11.0974	11.0974	11.1563	11.117	0.0277377	20	11.0186	11.0821	11.1124	11.0711	0.0390929	20	11.0186	10.878	11.0509	10.9825	0.0750398		20	11.3964	11.5129	11.1174	11.0718	10.9853	11.2168	0.202204
	22	10.9331	11.2516	11.2898	11.1581	0.159893	22	11.1273	11.2385	11.2772	11.2143	0.063554	22	11.2385	11.2385	11.2645	11.2471	0.012245	22	10.9508	10.859	10.9853	10.9317	0.0533	22	11.4511	11.5617	11.5129	11.5086	0.0452842		22	11.1704	11.2163	11.2472	10.9331	11.5096	11.2153	0.183995
	24	10.9151	11.0509	11.0821	11.016	0.072515	24	11.1124	11.2252	11.2385	11.1921	0.0565533	24	10.7579	11.0021	11.1419	10.9673	0.158672	24	11.1419	10.878	11.0186	11.0128	0.107779	24	10.9853	11.1563	11.6263	11.2559	0.270998		24	11.0186	11.1936	10.9796	11.0186	11.2939	11.1009	0.121745
	26	11.0666	11.0349	11.0974	11.0663	0.0255249	26	11.2385	11.1124	11.1982	11.1831	0.0525613	26	11.2118	11.1273	11.1704	11.1698	0.034523	26	10.9331	10.7579	10.9682	10.8864	0.0919855	26	11.1124	11.0021	11.1419	11.0855	0.0601621		26	11.0666	11.1844	11.1704	10.8905	11.0873	11.0799	0.105077
	28	11.0509	11.3386	11.1563	11.1819	0.118838	28	11.3504	11.4186	11.3851	11.3847	0.0278473	28	11.7035	11.5029	11.5617	11.5894	0.0842264	28	10.7364	10.8396	10.8967	10.8242	0.0663525	28	11.5617	11.3145	11.6082	11.4948	0.128922		28	11.189	11.3851	11.593	10.8264	11.5029	11.2993	0.272329
	30	10.7579	10.9682	11.0186	10.9149	0.112914	30	11.0186	11.1704	11.2516	11.1469	0.0965422	30	11.2252	11.3504	11.4186	11.3314	0.0800768	30	11.0666	10.9508	11.1273	11.0482	0.0732038	30	11.5617	11.7199	11.644	11.6419	0.0646115		30	10.9211	11.1515	11.3346	11.0509	11.644	11.2204	0.251191
	32	11.2516	11.0821	11.1844	11.1727	0.0696588	32	11.1704	11.3266	11.2385	11.2452	0.0639273	32	11.5229	11.3022	11.4511	11.4254	0.0918996	32	11.1124	11.0349	11.0821	11.0765	0.031914	32	11.6952	11.4616	11.6082	11.5884	0.0964016		32	11.1751	11.2472	11.4295	11.077	11.593	11.3044	0.18473
	34	10.9508	10.8198	11.1273	10.9659	0.125986	34	11.8056	11.8422	11.8277	11.8252	0.0150641	34	11.6527	11.6699	11.6082	11.6436	0.02599	34	11.2772	11.4927	11.3386	11.3695	0.0906626	34	11.1844	11.1844	11.1124	11.1604	0.0339286		34	10.9739	11.8253	11.644	11.3737	11.161	11.3956	0.309724
	36	10.3417	10.669	10.5713	10.5273	0.137156	36	11.3964	11.2898	11.3145	11.3335	0.0455653	36	11.3145	11.2385	11.2772	11.2767	0.031023	36	10.9682	11.0349	11.1273	11.0435	0.0652194	36	11.3964	11.4186	11.4825	11.4325	0.036484		36	10.5365	11.3346	11.2772	11.0456	11.4332	11.1254	0.32083
	38	10.4913	10.3735	10.5713	10.4787	0.0812504	38	10.8967	10.9331	10.9682	10.9327	0.0291746	38	10.669	11.3022	11.2118	11.061	0.279658	38	10.6213	10.8396	10.8967	10.7859	0.118675	38	10.878	10.5187	10.9151	10.7706	0.178782		38	10.482	10.9331	11.0974	10.7927	10.7859	10.8182	0.20293
	40	10.1266	10.1659	10.24	10.1775	0.0469913	40	11.3145	11.2385	11.2772	11.2767	0.031023	40	10.7364	10.859	10.9508	10.8487	0.0878329	40	10.8967	10.878	10.9508	10.9085	0.0308519	40	10.9151	10.859	10.7144	10.8295	0.084537		40	10.1786	11.2772	10.8526	10.909	10.833	10.8101	0.354712
	Max	11.4721	11.4721	11.4825	11.4756	0.00488506	Max	11.8056	11.8422	11.8277	11.8252	0.0150641	Max	11.7035	11.6699	11.6082	11.6606	0.039469	Max	11.2772	11.4927	11.3386	11.3695	0.0906626	Max	11.6952	11.7199	11.644	11.6864	0.0316484		Max	11.4686	11.8253	11.644	11.3737	11.644	11.5911	0.156662
	Growth rate (based on 3 points)
		Cryopreserved Breviolum psygmophilum (Replicate 1)						Cryopreserved Breviolum psygmophilum (Replicate 2)						Cryopreserved Breviolum psygmophilum (Replicate 3)						Cryopreserved Breviolum psygmophilum (Replicate 4)						Cryopreserved Breviolum psygmophilum (Replicate 5)							Cryopreserved Breviolum psygmophilum (Final data set)
	Day	1	2	3	Average	STDEVP	Day	1	2	3	Average	STDEVP	Day	1	2	3	Average	STDEVP	Day	1	2	3	Average	STDEVP	Day	1	2	3	Average	STDEVP		Day	1	2	3	4	5	Average	STDEVP
	0~4	2.37794	2.54807	2.49145	2.47249	0.0707394	0~4	2.58884	2.60761	2.64718	2.61454	0.0243164	0~4	2.21913	2.06903	2.16096	2.14971	0.061792	0~4	2.44122	2.39246	2.33607	2.38992	0.0429625	0~4	2.0572	2.03232	2.14246	2.07733	0.0471638		0~4	2.47249	2.61454	2.14971	2.12657	1.45749	2.16416	0.399729
	2~6	0.992632	0.803059	0.938379	0.911357	0.0797168	2~6	1.09511	0.959371	1.06787	1.04078	0.0586298	2~6	0.868933	0.803248	0.944402	0.872195	0.0576718	2~6	1.15368	0.990596	1.0853	1.07653	0.0668663	2~6	0.940825	0.718617	1.00698	0.888806	0.123335		2~6	0.911357	1.04078	0.872195	0.873282	0.624756	0.864474	0.134821
	4~8	0.734865	0.558231	0.634013	0.64237	0.0723521	4~8	0.634108	0.547671	0.540917	0.574232	0.0424286	4~8	0.838075	1.02391	0.888647	0.916879	0.0784503	4~8	0.623424	0.607888	0.713537	0.648283	0.0465756	4~8	1.06198	0.910964	0.839851	0.937599	0.0926197		4~8	0.64237	0.574232	0.916879	0.943146	0.627992	0.740924	0.156273
	6~10	0.635015	0.698548	0.6731	0.668888	0.0261075	6~10	0.623229	0.575284	0.604197	0.600903	0.0197113	6~10	0.792031	0.71958	0.741446	0.751019	0.0303424	6~10	0.722911	0.823612	0.79679	0.781104	0.042581	6~10	0.773015	0.671731	0.73447	0.726405	0.0417403		6~10	0.668888	0.600903	0.751019	0.737348	0.507603	0.653152	0.0903651
	8~12	0.94534	0.97453	0.946469	0.955446	0.0135022	8~12	0.820863	0.92555	0.879296	0.875237	0.0428344	8~12	0.764723	0.728984	0.763185	0.752298	0.0164972	8~12	0.878643	0.871985	0.852799	0.867809	0.0109563	8~12	0.810981	0.878643	0.920096	0.869907	0.044972		8~12	0.955446	0.875237	0.752298	0.748156	0.51066	0.768359	0.150665
	10~14	0.206791	0.159357	0.244657	0.203602	0.0348962	10~14	-0.0107672	0.0437717	0.0693835	0.0341293	0.0334242	10~14	0.356566	0.305598	0.305598	0.322587	0.0240266	10~14	0.0581652	-0.00700359	0.0555981	0.0355866	0.030134	10~14	0.361865	0.530498	0.5	0.464121	0.0733701		10~14	0.203602	0.0341293	0.322587	0.311261	0.217404	0.217797	0.103588
	12~16	0.00465392	-0.0134428	-0.00453684	-0.00444191	0.00738827	12~16	-0.163716	-0.200741	-0.179705	-0.181387	0.015162	12~16	0.134013	0.211999	0.216086	0.187366	0.0377631	12~16	0.0481613	0.19046	0.164981	0.134534	0.0619543	12~16	-0.0277578	0.0876243	0.00714229	0.0223363	0.0483143		12~16	-0.00444191	-0.181387	0.187366	0.205151	0.147072	0.0707519	0.146092
	14~18	0.200901	0.186808	0.133456	0.173722	0.0290476	14~18	0.471586	0.461999	0.396241	0.443275	0.033488	14~18	0.25	0.320027	0.298161	0.289396	0.0292525	14~18	0.0631915	0.0704427	-0.0064988	0.0423785	0.034688	14~18	0.0343759	-0.171473	-0.169518	-0.102205	0.0965806		14~18	0.173722	0.443275	0.289396	0.302528	0.205603	0.282905	0.0938535
	16~20	-0.00465392	0.0702954	0.062702	0.0427812	0.0336846	16~20	0.217919	0.303399	0.282321	0.26788	0.0363604	16~20	0.0466033	-0.0313827	-0.00511603	0.00336818	0.0323979	16~20	-0.0173157	-0.0657586	-0.0594229	-0.0474991	0.021499	16~20	0.0717203	0.0138738	0.0762136	0.0539359	0.0283875		16~20	0.0427812	0.26788	0.00336818	-0.0110435	0.0102167	0.0626404	0.104123
	18~22	-0.194402	-0.0719506	-0.0694962	-0.11195	0.0583112	18~22	-0.210819	-0.182338	-0.150777	-0.181311	0.0245225	18~22	-0.0445843	-0.0403659	-0.00913147	-0.0313605	0.0158124	18~22	0.00638377	-0.0634391	0.0253208	-0.0105782	0.0381695	18~22	0.127549	0.297671	0.25	0.225073	0.0716538		18~22	-0.11195	-0.181311	-0.0313605	-0.0269526	-0.00822654	-0.0719601	0.0652577
	20-24	-0.121357	-0.151921	-0.133055	-0.135444	0.0125915	20-24	-0.0900439	-0.134841	-0.11658	-0.113822	0.0183922	20-24	-0.122451	-0.0343759	-0.00518964	-0.0540056	0.0498436	20-24	0.0444468	-0.0736118	-0.033838	-0.021001	0.0490445	20-24	-0.0120236	0.100341	0.207519	0.0986119	0.0896361		20-24	-0.135444	-0.113822	-0.0540056	-0.0311904	-0.00311723	-0.0675158	0.0498151
	22-26	0.0481613	-0.0781476	-0.0693835	-0.0331233	0.0575881	22-26	0.0401162	-0.0454596	-0.028489	-0.0112775	0.0369953	22-26	-0.00961854	-0.0401162	-0.0339138	-0.0278828	0.0131607	22-26	-0.00638377	-0.0364627	-0.00616551	-0.0163373	0.0142311	22-26	-0.122125	-0.201839	-0.133833	-0.152599	0.0351444		22-26	-0.0331233	-0.0112775	-0.0278828	-0.0339709	-0.016212	-0.0244933	0.00915455
	24-28	0.0489801	0.103759	0.0267288	0.0598227	0.0323687	24-28	0.0858254	0.069744	0.052876	0.0694818	0.0134528	24-28	0.341069	0.180617	0.15143	0.224372	0.0833729	24-28	-0.146241	-0.0138738	-0.0439625	-0.0680256	0.0566541	24-28	0.207901	0.0570672	-0.0064988	0.0861564	0.0899126		24-28	0.0598227	0.0694818	0.224372	0.185473	0.153058	0.138442	0.0644142
	26-30	-0.111353	-0.0240538	-0.0284142	-0.0546069	0.0401648	26-30	-0.0792975	0.0209145	0.0192405	-0.0130475	0.0468508	26-30	0.00484133	0.080482	0.0895119	0.0582784	0.0379651	26-30	0.0481613	0.0695753	0.0573705	0.058369	0.0087707	26-30	0.162039	0.258906	0.181091	0.200679	0.0419011		26-30	-0.0546069	-0.0130475	0.0582784	0.0760908	0.0619185	0.0257266	0.0507207
	28-32	0.0723767	-0.0924874	0.0101605	-0.00331675	0.0679768	28-32	-0.064911	-0.0331888	-0.052876	-0.0503253	0.0130755	28-32	-0.0651629	-0.0723767	-0.0399142	-0.0591513	0.0139178	28-32	0.135632	0.0704427	0.0668701	0.0909815	0.0316062	28-32	0.0481613	0.0530759	0	0.0337457	0.023946		28-32	-0.00331675	-0.0503253	-0.0591513	-0.0571474	-0.0283825	-0.0396646	0.0212013
	30-34	0.0695753	-0.0535312	0.0391814	0.0184085	0.0523605	30-34	0.283838	0.242298	0.207811	0.244649	0.0310822	30-34	0.154168	0.115243	0.0683913	0.112601	0.035068	30-34	0.0759452	0.195455	0.0762136	0.115871	0.0562743	30-34	-0.13608	-0.193147	-0.1917	-0.173643	0.0265672		30-34	0.0184085	0.244649	0.112601	0.0987452	0.07202	0.109285	0.074957
	32-36	-0.328148	-0.149026	-0.221131	-0.232768	0.0735877	32-36	0.0814966	-0.0132778	0.0274061	0.031875	0.0388203	32-36	-0.0751649	-0.0229806	-0.062702	-0.0536158	0.0222519	32-36	-0.052027	0	0.0162738	-0.0119178	0.0291293	32-36	-0.107789	-0.0155152	-0.0453617	-0.0562221	0.0384455		32-36	-0.232768	0.031875	-0.0536158	-0.0464328	-0.0313553	-0.0664594	0.0884607
	34-38	-0.165741	-0.160964	-0.200515	-0.17574	0.0176268	34-38	-0.3278	-0.327897	-0.310013	-0.321903	0.00840792	34-38	-0.354806	-0.132629	-0.142977	-0.210137	0.102384	34-38	-0.236557	-0.235571	-0.159357	-0.210495	0.0361621	34-38	-0.110501	-0.240118	-0.0711824	-0.1406	0.072177		34-38	-0.17574	-0.321903	-0.210137	-0.161914	-0.0835767	-0.190654	0.0776143
	36-40	-0.077585	-0.181456	-0.119512	-0.126184	0.0426669	36-40	-0.0295454	-0.0185001	-0.0134428	-0.0204961	0.00672363	36-40	-0.208498	-0.136872	-0.117723	-0.154364	0.0390683	36-40	-0.0257734	-0.056569	-0.0636432	-0.0486618	0.0164403	36-40	-0.173593	-0.201839	-0.277015	-0.217482	0.0436466		36-40	-0.126184	-0.0204961	-0.154364	-0.13632	-0.0776728	-0.103007	0.0484445
	38-42	-0.263034	-0.14978	-0.239024	-0.217279	0.0487254	38-42	0.301332	0.220286	0.2229	0.248173	0.0376045	38-42	0.0486486	-0.319705	-0.188282	-0.153113	0.152422	38-42	0.198668	0.0277476	0.0390013	0.0884722	0.0780554	38-42	0.0267196	0.245493	-0.144753	0.0424865	0.159707		38-42	-0.217279	0.248173	-0.153113	-0.220367	-0.0629908	-0.0811153	0.174284
	Max	2.37794	2.54807	2.49145	2.47249	0.0797168	Max	2.58884	2.60761	2.64718	2.61454	0.0586298	Max	2.21913	2.06903	2.16096	2.14971	0.152422	Max	2.44122	2.39246	2.33607	2.38992	0.0780554	Max	2.0572	2.03232	2.14246	2.07733	0.159707		Max	2.47249	2.61454	2.14971	2.12657	1.45749	2.16416	0.399729

## Sheet: Control E. voratum
	Cell concentration (cells/ml)
		Control Effrenium voratum (Replicate 1)						Control Effrenium voratum (Replicate 2)						Control Effrenium voratum (Replicate 3)						Control Effrenium voratum (Replicate 4)						Control Effrenium voratum (Replicate 5)							Control Effrenium voratum (Final data set)
	Day	1	2	3	Average	STDEVP	Day	1	2	3	Average	STDEVP	Day	1	2	3	Average	STDEVP	Day	1	2	3	Average	STDEVP	Day	1	2	3	Average	STDEVP		Day	1	2	3	4	5	Average	STDEVP
	0	100	100	100	100	0	0	100	100	100	100	0	0	100	100	100	100	0	0	100	100	100	100	0	0	100	100	100	100	0		0	100	100	100	100	100	100	0
	2	130	170	100	133.333	28.6744	2	140	100	120	120	16.3299	2	110	170	140	140	24.4949	2	150	140	160	150	8.16497	2	140	140	90	123.333	23.5702		2	133.333	120	140	150	123.333	133.333	10.9545
	4	470	600	550	540	53.5413	4	400	250	190	280	88.3176	4	860	670	770	766.667	77.603	4	480	560	350	463.333	86.5384	4	340	550	360	416.667	94.6338		4	540	280	766.667	463.333	416.667	493.333	160.734
	6	1200	1100	1700	1333.33	262.467	6	1000	1800	1100	1300	355.903	6	2000	2000	2500	2166.67	235.702	6	800	1000	1000	933.333	94.2809	6	800	1500	1100	1133.33	286.744		6	1333.33	1300	2166.67	933.333	1133.33	1373.33	421.321
	8	4400	4900	4600	4633.33	205.48	8	3800	3300	3700	3600	216.025	8	5300	5100	5400	5266.67	124.722	8	2600	3300	3500	3133.33	385.861	8	4200	4000	4400	4200	163.299		8	4633.33	3600	5266.67	3133.33	4200	4166.67	750.703
	10	10000	12000	13000	11666.7	1247.22	10	9000	12000	11000	10666.7	1247.22	10	16000	28000	20000	21333.3	4988.88	10	8000	9000	10000	9000	816.497	10	9000	19000	15000	14333.3	4109.61		10	11666.7	10666.7	21333.3	9000	14333.3	13400	4327.69
	12	45000	45000	47000	45666.7	942.809	12	39000	40000	45000	41333.3	2624.67	12	66000	71000	69000	68666.7	2054.8	12	37000	30000	39000	35333.3	3858.61	12	45000	45000	49000	46333.3	1885.62		12	45666.7	41333.3	68666.7	35333.3	46333.3	47466.7	11303.1
	14	79000	91000	87000	85666.7	4988.88	14	87000	82000	85000	84666.7	2054.8	14	88000	77000	81000	82000	4546.06	14	75000	99000	90000	88000	9899.49	14	83000	75000	78000	78666.7	3299.83		14	85666.7	84666.7	82000	88000	78666.7	83800	3208.32
	16	89000	99000	100000	96000	4966.55	16	98000	82000	90000	90000	6531.97	16	87000	87000	90000	88000	1414.21	16	97000	85000	90000	90666.7	4921.61	16	82000	113000	90000	95000	13140.3		16	96000	90000	88000	90666.7	95000	91933.3	3057.96
	18	111000	128000	125000	121333	7408.7	18	59000	50000	60000	56333.3	4496.91	18	91000	129000	130000	116667	18153.7	18	72000	98000	103000	91000	13589.2	18	94000	126000	100000	106667	13888.4		18	121333	56333.3	116667	91000	106667	98400	23461.9
	20	65000	40000	66000	57000	12027.7	20	50000	58000	59000	55666.7	4027.68	20	55000	58000	60000	57666.7	2054.8	20	74000	71000	75000	73333.3	1699.67	20	52000	69000	71000	64000	8524.47		20	57000	55666.7	57666.7	73333.3	64000	61533.3	6561.17
	22	96000	76000	83000	85000	8286.54	22	38000	46000	48000	44000	4320.49	22	60000	51000	61000	57333.3	4496.91	22	58000	64000	67000	63000	3741.66	22	60000	55000	62000	59000	2943.92		22	85000	44000	57333.3	63000	59000	61666.7	13298.3
	24	32000	40000	41000	37666.7	4027.68	24	46000	47000	49000	47333.3	1247.22	24	31000	43000	44000	39333.3	5906.68	24	31000	33000	35000	33000	1632.99	24	62000	89000	91000	80666.7	13224.6		24	37666.7	47333.3	39333.3	33000	80666.7	47600	17167.7
	26	57000	57000	55000	56333.3	942.809	26	63000	58000	65000	62000	2943.92	26	50000	56000	53000	53000	2449.49	26	49000	49000	47000	48333.3	942.809	26	38000	40000	44000	40666.7	2494.44		26	56333.3	62000	53000	48333.3	40666.7	52066.7	7233.87
	28	34000	29000	42000	35000	5354.13	28	53000	60000	64000	59000	4546.06	28	46000	51000	55000	50666.7	3681.79	28	52000	46000	55000	51000	3741.66	28	61000	71000	65000	65666.7	4109.61		28	35000	59000	50666.7	51000	65666.7	52266.7	10268.4
	30	57000	57000	52000	55333.3	2357.02	30	29000	38000	42000	36333.3	5436.5	30	36000	39000	44000	39666.7	3299.83	30	59000	33000	51000	47666.7	10873	30	33000	42000	47000	40666.7	5792.72		30	55333.3	36333.3	39666.7	47666.7	40666.7	43933.3	6790.19
	32	40000	53000	55000	49333.3	6649.98	32	32000	52000	47000	43666.7	8498.37	32	64000	47000	57000	56000	6976.15	32	64000	45000	55000	54666.7	7760.3	32	61000	57000	59000	59000	1632.99		32	49333.3	43666.7	56000	54666.7	59000	52533.3	5426.68
	34	76000	68000	74000	72666.7	3399.35	34	49000	47000	52000	49333.3	2054.8	34	45000	55000	57000	52333.3	5249.34	34	74000	70000	71000	71666.7	1699.67	34	52000	61000	63000	58666.7	4784.23		34	72666.7	49333.3	52333.3	71666.7	58666.7	60933.3	9659.54
	36	56000	64000	66000	62000	4320.49	36	43000	39000	45000	42333.3	2494.44	36	36000	52000	49000	45666.7	6944.22	36	61000	69000	67000	65666.7	3399.35	36	34000	47000	39000	40000	5354.13		36	62000	42333.3	45666.7	65666.7	40000	51133.3	10588.5
	38	44000	47000	50000	47000	2449.49	38	63000	53000	55000	57000	4320.49	38	29000	22000	28000	26333.3	3091.21	38	53000	59000	56000	56000	2449.49	38	73000	51000	61000	61666.7	8993.83		38	47000	57000	26333.3	56000	61666.7	49600	12565.2
	40	34000	30000	38000	34000	3265.99	40	14000	14000	18000	15333.3	1885.62	40	28000	29000	32000	29666.7	1699.67	40	28000	24000	31000	27666.7	2867.44	40	26000	22000	29000	25666.7	2867.44		40	34000	15333.3	29666.7	27666.7	25666.7	26466.7	6213.25
	Max	111000	128000	125000	121333	12027.7	Max	98000	82000	90000	90000	8498.37	Max	91000	129000	130000	116667	18153.7	Max	97000	99000	103000	91000	13589.2	Max	94000	126000	100000	106667	13888.4		Max	121333	90000	116667	91000	106667	98400	23461.9
	LN cell concentration for calculating growth rate
		Control Effrenium voratum (Replicate 1)						Control Effrenium voratum (Replicate 2)						Control Effrenium voratum (Replicate 3)						Control Effrenium voratum (Replicate 4)						Control Effrenium voratum (Replicate 5)							Control Effrenium voratum (Final data set)
	Day	1	2	3	Average	STDEVP	Day	1	2	3	Average	STDEVP	Day	1	2	3	Average	STDEVP	Day	1	2	3	Average	STDEVP	Day	1	2	3	Average	STDEVP		Day	1	2	3	4	5	Average	STDEVP
	0	0	0	0	0	0	0	0	0	0	0	0	0	0	0	0	0	0	0	0	0	0	0	0	0	0	0	0	0	0		0	0	0	0	0	0	0	0
	2	4.86753	5.1358	4.60517	4.8695	0.216633	2	4.94164	4.60517	4.78749	4.7781	0.137525	2	4.70048	5.1358	4.94164	4.92597	0.178063	2	5.01064	4.94164	5.07517	5.00915	0.0545241	2	4.94164	4.94164	4.49981	4.79436	0.208282		2	4.89285	4.78749	4.94164	5.01064	4.81489	4.8895	0.081702
	4	6.15273	6.39693	6.30992	6.28653	0.101056	4	5.99146	5.52146	5.24702	5.58665	0.307392	4	6.75693	6.50728	6.64639	6.63687	0.102143	4	6.17379	6.32794	5.85793	6.11989	0.195627	4	5.82895	6.30992	5.8861	6.00832	0.214533		4	6.29157	5.63479	6.64205	6.13845	6.03229	6.14783	0.329109
	6	7.09008	7.00307	7.43838	7.17718	0.188087	6	6.90776	7.49554	7.00307	7.13545	0.257576	6	7.6009	7.6009	7.82405	7.67528	0.105191	6	6.68461	6.90776	6.90776	6.83337	0.105191	6	6.68461	7.31322	7.00307	7.0003	0.256636		6	7.19544	7.17012	7.68095	6.83876	7.03292	7.18364	0.279031
	8	8.38936	8.49699	8.43381	8.44005	0.0441612	8	8.24276	8.10168	8.21609	8.18684	0.0611956	8	8.57546	8.537	8.59415	8.56887	0.0237957	8	7.86327	8.10168	8.16052	8.04182	0.128522	8	8.34284	8.29405	8.38936	8.34208	0.0389139		8	8.44103	8.18869	8.56915	8.04985	8.34284	8.31831	0.183006
	10	9.21034	9.39266	9.4727	9.35857	0.109789	10	9.10498	9.39266	9.30565	9.26776	0.120462	10	9.68034	10.24	9.90349	9.94126	0.230018	10	8.9872	9.10498	9.21034	9.10084	0.091145	10	9.10498	9.85219	9.61581	9.52433	0.311832		10	9.36449	9.27488	9.96803	9.10498	9.57034	9.45654	0.296526
	12	10.7144	10.7144	10.7579	10.7289	0.0204991	12	10.5713	10.5966	10.7144	10.6275	0.0623535	12	11.0974	11.1704	11.1419	11.1366	0.0300464	12	10.5187	10.309	10.5713	10.4663	0.113328	12	10.7144	10.7144	10.7996	10.7428	0.0401438		12	10.7291	10.6294	11.137	10.4726	10.7436	10.7424	0.219758
	14	11.2772	11.4186	11.3737	11.3565	0.0589938	14	11.3737	11.3145	11.3504	11.3462	0.0243477	14	11.3851	11.2516	11.3022	11.313	0.0550412	14	11.2252	11.5029	11.4076	11.3786	0.115183	14	11.3266	11.2252	11.2645	11.2721	0.0417279		14	11.3582	11.3465	11.3145	11.3851	11.273	11.3354	0.038594
	16	11.3964	11.5029	11.5129	11.4707	0.0527256	16	11.4927	11.3145	11.4076	11.4049	0.0727936	16	11.3737	11.3737	11.4076	11.385	0.0159813	16	11.4825	11.3504	11.4076	11.4135	0.0540751	16	11.3145	11.6351	11.4076	11.4524	0.134696		16	11.4721	11.4076	11.3851	11.4149	11.4616	11.4283	0.0331813
	18	11.6173	11.7598	11.7361	11.7044	0.0623416	18	10.9853	10.8198	11.0021	10.9357	0.0822724	18	11.4186	11.7676	11.7753	11.6538	0.166348	18	11.1844	11.4927	11.5425	11.4065	0.158372	18	11.4511	11.744	11.5129	11.5693	0.126088		18	11.7063	10.939	11.6671	11.4186	11.5775	11.4617	0.279441
	20	11.0821	10.5966	11.0974	10.9254	0.232553	20	10.8198	10.9682	10.9853	10.9244	0.0743234	20	10.9151	10.9682	11.0021	10.9618	0.0358096	20	11.2118	11.1704	11.2252	11.2025	0.0233258	20	10.859	11.1419	11.1704	11.0571	0.140562		20	10.9508	10.9271	10.9624	11.2028	11.0666	11.022	0.102261
	22	11.4721	11.2385	11.3266	11.3457	0.0963277	22	10.5453	10.7364	10.779	10.6869	0.101592	22	11.0021	10.8396	11.0186	10.9534	0.0807905	22	10.9682	11.0666	11.1124	11.0491	0.060182	22	11.0021	10.9151	11.0349	10.984	0.0505508		22	11.3504	10.6919	10.9566	11.0509	10.9853	11.007	0.210771
	24	10.3735	10.5966	10.6213	10.5305	0.111468	24	10.7364	10.7579	10.7996	10.7646	0.026227	24	10.3417	10.669	10.6919	10.5675	0.159944	24	10.3417	10.4043	10.4631	10.403	0.049553	24	11.0349	11.3964	11.4186	11.2833	0.175886		24	10.5365	10.765	10.5798	10.4043	11.2981	10.7167	0.312776
	26	10.9508	10.9508	10.9151	10.9389	0.0168377	26	11.0509	10.9682	11.0821	11.0337	0.0480716	26	10.8198	10.9331	10.878	10.877	0.0462724	26	10.7996	10.7996	10.7579	10.7857	0.0196447	26	10.5453	10.5966	10.6919	10.6113	0.0607432		26	10.939	11.0349	10.878	10.7859	10.6132	10.8502	0.143598
	28	10.4341	10.2751	10.6454	10.4515	0.151705	28	10.878	11.0021	11.0666	10.9823	0.0782595	28	10.7364	10.8396	10.9151	10.8304	0.0732417	28	10.859	10.7364	10.9151	10.8368	0.0746161	28	11.0186	11.1704	11.0821	11.0904	0.0622491		28	10.4631	10.9853	10.833	10.8396	11.0923	10.8427	0.213004
	30	10.5966	10.878	10.859	10.7779	0.128405	30	10.3735	10.859	10.7579	10.6635	0.209155	30	11.0666	10.7579	10.9508	10.9251	0.127343	30	11.0666	10.7144	10.9151	10.8987	0.144259	30	11.0186	10.9508	10.9853	10.9849	0.0276898		30	10.8064	10.6843	10.9331	10.909	10.9853	10.8636	0.106877
	32	11.2385	11.1273	10.9151	11.0936	0.134154	32	10.7996	10.7579	10.859	10.8055	0.0414838	32	10.7144	10.9151	10.9508	10.8601	0.104043	32	11.2118	11.1563	11.1704	11.1795	0.0235748	32	10.859	11.0186	11.0509	10.9762	0.0838946		32	11.1936	10.8064	10.8654	11.1798	10.9796	11.005	0.158573
	34	10.9331	11.0666	11.2118	11.0705	0.113817	34	10.669	10.5713	10.7144	10.6516	0.0597011	34	10.4913	10.859	10.7996	10.7166	0.161177	34	11.0186	11.1419	11.1124	11.091	0.0525499	34	10.4341	10.7579	10.5713	10.5878	0.132697		34	11.0349	10.6533	10.7291	11.0923	10.5966	10.8213	0.203112
	36	10.6919	10.7579	11.0974	10.8491	0.177644	36	11.0509	10.878	10.9151	10.948	0.0743032	36	10.2751	9.9988	10.24	10.1713	0.122795	36	10.878	10.9853	10.9331	10.9321	0.043788	36	11.1982	10.8396	11.0186	11.0188	0.146412		36	10.7579	10.9508	10.1786	10.9331	11.0295	10.77	0.308722
	38	10.4341	10.309	10.8198	10.5209	0.217395	38	9.54681	9.54681	9.79813	9.63058	0.118471	38	10.24	10.2751	10.3735	10.2962	0.0565219	38	10.24	10.0858	10.3417	10.2225	0.105211	38	10.1659	9.9988	10.2751	10.1466	0.113601		38	10.4341	9.63778	10.2978	10.228	10.1529	10.1501	0.272402
	40	11.6173	11.7598	10.5453	11.3075	0.542038	40	11.4927	11.3145	11.4076	11.4049	0.0727936	40	11.4186	11.7676	11.7753	11.6538	0.166348	40	11.4825	11.5029	11.5425	11.5093	0.0249167	40	11.4511	11.744	11.5129	11.5693	0.126088		40	11.7063	11.4076	11.6671	11.4186	11.5775	11.5554	0.123526
	Max	11.6173	11.7598	11.7361	11.7044	0.0623416	Max	11.4927	11.3145	11.4076	11.4049	0.0727936	Max	11.4186	11.7676	11.7753	11.6538	0.166348	Max	11.4825	11.5029	11.5425	11.5093	0.0249167	Max	11.4511	11.744	11.5129	11.5693	0.126088		Max	11.7063	11.4076	11.6671	11.4186	11.5775	11.5554	0.329109
	Growth rate (based on 3 points)
		Control Effrenium voratum (Replicate 1)						Control Effrenium voratum (Replicate 2)						Control Effrenium voratum (Replicate 3)						Control Effrenium voratum (Replicate 4)						Control Effrenium voratum (Replicate 5)							Control Effrenium voratum (Final data set)
	Day	1	2	3	Average	STDEVP	Day	1	2	3	Average	STDEVP	Day	1	2	3	Average	STDEVP	Day	1	2	3	Average	STDEVP	Day	1	2	3	Average	STDEVP		Day	1	2	3	4	5	Average	STDEVP
	0~4	2.21913	2.3072	2.27582	2.26739	0.0364482	0~4	2.16096	1.99145	1.89246	2.01496	0.110868	0~4	2.43705	2.347	2.39718	2.39374	0.0368404	0~4	2.22672	2.28232	2.1128	2.20728	0.0705575	0~4	2.10235	2.27582	2.12296	2.16704	0.0773765		0~4	2.26739	2.01496	2.39374	2.37931	1.60925	2.13293	0.294943
	2~6	0.801613	0.673474	1.02187	0.832318	0.143878	2~6	0.709125	1.04248	0.799099	0.850235	0.140814	2~6	1.04611	0.889098	1.03961	0.991604	0.0725309	2~6	0.603759	0.709125	0.660964	0.65795	0.0430682	2~6	0.628643	0.855366	0.902859	0.795623	0.119654		2~6	0.832318	0.850235	0.991604	0.973437	0.701247	0.869768	0.105617
	4~8	0.806693	0.757437	0.766033	0.776721	0.021482	4~8	0.811982	0.930617	1.07086	0.937821	0.105811	4~8	0.655896	0.732066	0.702507	0.696823	0.031355	4~8	0.609351	0.639742	0.830482	0.693192	0.0978685	4~8	0.906696	0.715624	0.902859	0.841726	0.0891814		4~8	0.776721	0.937821	0.696823	0.710465	0.476895	0.719745	0.148587
	6~10	0.764723	0.861865	0.733726	0.786771	0.0545861	6~10	0.792481	0.684241	0.830482	0.769068	0.0619554	6~10	0.75	0.951839	0.75	0.81728	0.0951477	6~10	0.830482	0.792481	0.830482	0.817815	0.0179137	6~10	0.872963	0.915741	0.942347	0.91035	0.028581		6~10	0.786771	0.769068	0.81728	0.839706	0.554142	0.753394	0.102559
	8~12	0.838587	0.799768	0.838239	0.825531	0.0182181	8~12	0.839851	0.899866	0.901082	0.880266	0.0285823	8~12	0.9096	0.949812	0.918891	0.926101	0.0171899	8~12	0.957735	0.796106	0.869512	0.874451	0.0660773	8~12	0.855366	0.872963	0.869302	0.865877	0.00758123		8~12	0.825531	0.880266	0.926101	0.931602	0.620728	0.836846	0.1146
	10~14	0.745463	0.730708	0.685626	0.720599	0.0254528	10~14	0.818255	0.693147	0.73749	0.749631	0.0517913	10~14	0.614858	0.364858	0.50448	0.494732	0.102295	10~14	0.807205	0.864858	0.792481	0.821515	0.0312322	10~14	0.801279	0.495223	0.594628	0.630376	0.127478		10~14	0.720599	0.749631	0.494732	0.45469	0.367169	0.557364	0.151163
	12~16	0.24597	0.284376	0.272317	0.267554	0.0160367	12~16	0.332327	0.258906	0.25	0.280411	0.0368897	12~16	0.0996373	0.0732991	0.0958322	0.0895895	0.0116234	12~16	0.347615	0.375625	0.301613	0.341618	0.0305116	12~16	0.216425	0.332081	0.219286	0.255931	0.0538594		12~16	0.267554	0.280411	0.0895895	0.0862403	0.0656817	0.157895	0.0952246
	14~18	0.122659	0.123051	0.13071	0.125473	0.00370641	14~18	-0.140075	-0.178424	-0.125625	-0.148041	0.0222789	14~18	0.0120908	0.18611	0.170629	0.122943	0.0786391	14~18	-0.0147234	-0.00366169	0.0486619	0.0100922	0.0276442	14~18	0.0448874	0.187115	0.0896135	0.107205	0.0593818		14~18	0.125473	-0.148041	0.122943	0.159894	0.124071	0.0768681	0.113306
	16~20	-0.113341	-0.326857	-0.149866	-0.196688	0.0932434	16~20	-0.242713	-0.124893	-0.152303	-0.173303	0.0503401	16~20	-0.165396	-0.146241	-0.146241	-0.152626	0.0090299	16~20	-0.0976149	-0.064911	-0.0657586	-0.0760948	0.0152209	16~20	-0.164278	-0.177914	-0.0855265	-0.142573	0.0407201		16~20	-0.196688	-0.173303	-0.152626	-0.148369	-0.0966122	-0.15352	0.0332285
	18~22	-0.0523633	-0.188018	-0.147686	-0.129356	0.0568774	18~22	-0.158679	-0.0300736	-0.080482	-0.0897448	0.0529099	18~22	-0.150226	-0.3347	-0.272908	-0.252611	0.0766666	18~22	-0.077986	-0.153677	-0.155103	-0.128922	0.036022	18~22	-0.161925	-0.29898	-0.172415	-0.211107	0.0622834		18~22	-0.129356	-0.0897448	-0.252611	-0.28674	-0.149617	-0.181614	0.0752153
	20-24	-0.255592	0	-0.171711	-0.142434	0.106379	20-24	-0.0300736	-0.075848	-0.0669833	-0.057635	0.019822	20-24	-0.206791	-0.107929	-0.111865	-0.142195	0.0457045	20-24	-0.313814	-0.276338	-0.274884	-0.288345	0.0180189	20-24	0.0634391	0.0918022	0.0895119	0.0815844	0.0128647		20-24	-0.142434	-0.057635	-0.142195	-0.120663	-0.0694517	-0.106476	0.0361285
	22-26	-0.188018	-0.103759	-0.14842	-0.146732	0.0344192	22-26	0.182338	0.0836048	0.109351	0.125098	0.0418174	22-26	-0.0657586	0.0337324	-0.0507042	-0.0275768	0.0437856	22-26	-0.0608178	-0.0963225	-0.127875	-0.0950051	0.0273919	22-26	-0.164741	-0.114858	-0.123691	-0.13443	0.0217342		22-26	-0.146732	0.125098	-0.0275768	-0.0148495	-0.0114985	-0.0151118	0.086199
	24-28	0.0218657	-0.115987	0.00869135	-0.0284766	0.0621124	24-28	0.0510896	0.0880754	0.0963225	0.0784959	0.0196694	24-28	0.142341	0.0615401	0.080482	0.0947879	0.0345032	24-28	0.186561	0.119792	0.163019	0.156457	0.0276504	24-28	-0.00586474	-0.0814966	-0.121357	-0.0695727	0.0478973		24-28	-0.0284766	0.0784959	0.0947879	0.0789367	0.0699244	0.0587336	0.0443384
	26-30	-0.12774	-0.0262424	-0.02023	-0.058071	0.0493249	26-30	-0.24432	-0.0393853	-0.116945	-0.13355	0.0844841	26-30	0.089036	-0.0631915	0.0262424	0.0173623	0.062463	26-30	0.0963225	-0.0307142	0.0566927	0.040767	0.053071	26-30	0.170702	0.12774	0.105803	0.134749	0.0269546		26-30	-0.058071	-0.13355	0.0173623	-0.00652895	0.0353559	-0.0290864	0.0609457
	28-32	0.290116	0.30737	0.0972606	0.231582	0.0952407	28-32	-0.0283027	-0.0880754	-0.0748901	-0.0637561	0.0256407	28-32	-0.00792721	0.0272336	0.0128826	0.0107297	0.0144348	28-32	0.127253	0.15143	0.0920969	0.123594	0.0243606	28-32	-0.0575744	-0.0547524	-0.011272	-0.0411996	0.0211934		28-32	0.231582	-0.0637561	0.0107297	0.0169486	0.0126824	0.0416374	0.0995893
	30-34	0.121357	0.0680199	0.127253	0.105543	0.0266421	30-34	0.106566	-0.103759	-0.0156839	-0.00429237	0.086242	30-34	-0.207519	0.0364627	-0.054545	-0.0752004	0.10067	30-34	-0.0173157	0.154168	0.0711824	0.0693448	0.0700199	30-34	-0.210819	-0.0695753	-0.14931	-0.143235	0.0578222		30-34	0.105543	-0.00429237	-0.0752004	-0.0310942	-0.00969175	-0.00294707	0.0597164
	32-36	-0.197124	-0.133218	0.0657586	-0.0881946	0.111944	32-36	0.0906425	0.0433329	0.02023	0.0514018	0.0293066	32-36	-0.158468	-0.330482	-0.256384	-0.248445	0.0704485	32-36	-0.120383	-0.06166	-0.085598	-0.0892138	0.0241096	32-36	0.122346	-0.064578	-0.0116356	0.0153775	0.0786657		32-36	-0.0881946	0.0514018	-0.248445	-0.278437	-0.144793	-0.141694	0.118534
	34-38	-0.179973	-0.273277	-0.141399	-0.198217	0.0553629	34-38	-0.404727	-0.369512	-0.330482	-0.36824	0.0303239	34-38	-0.0906425	-0.210615	-0.153677	-0.151645	0.0489995	34-38	-0.280846	-0.38089	-0.277973	-0.313236	0.047853	34-38	-0.0967558	-0.273789	-0.106855	-0.159133	0.0811787		34-38	-0.198217	-0.36824	-0.151645	-0.171979	-0.0854409	-0.195104	0.0942713
	36-40	0.333746	0.361353	-0.199117	0.165327	0.257947	36-40	0.159357	0.157408	0.177623	0.164796	0.00910499	36-40	0.412453	0.637949	0.553753	0.534719	0.0930369	36-40	0.217998	0.186678	0.219786	0.208154	0.0152033	36-40	0.0911911	0.326214	0.17828	0.198561	0.0970135		36-40	0.165327	0.164796	0.534719	0.575474	0.393836	0.36683	0.175425
	38-42	0.853477	1.04655	-0.197964	0.567356	0.546873	38-42	1.40368	1.2751	1.16096	1.27991	0.0991458	38-42	0.85022	1.07662	1.01118	0.979342	0.0951316	38-42	0.896279	1.0222	0.866152	0.928209	0.0675878	38-42	0.927075	1.25892	0.892938	1.02631	0.165071		38-42	0.567356	1.27991	0.979342	1.02238	0.695219	0.908843	0.252112
	Max	2.21913	2.3072	2.27582	2.26739	0.546873	Max	2.16096	1.99145	1.89246	2.01496	0.140814	Max	2.43705	2.347	2.39718	2.39374	0.102295	Max	2.22672	2.28232	2.1128	2.20728	0.0978685	Max	2.10235	2.27582	2.12296	2.16704	0.165071		Max	2.26739	2.01496	2.39374	2.37931	1.60925	2.13293	0.294943

## Sheet: Cryopreserved E. voratum 
	Cell concentration (cells/ml)
		Cryopreserved Effrenium voratum (Replicate 1)						Cryopreserved Effrenium voratum (Replicate 2)						Cryopreserved Effrenium voratum (Replicate 3)						Cryopreserved Effrenium voratum (Replicate 4)						Cryopreserved Effrenium voratum (Replicate 5)							Cryopreserved Effrenium voratum (Final data set)
	Day	1	2	3	Average	STDEVP	Day	1	2	3	Average	STDEVP	Day	1	2	3	Average	STDEVP	Day	1	2	3	Average	STDEVP	Day	1	2	3	Average	STDEVP		Day	1	2	3	4	5	Average	STDEVP
	0	320	330	300	316.667	12.4722	0	200	220	160	193.333	24.9444	0	30	30	50	36.6667	9.42809	0	150	220	130	166.667	38.5861	0	240	300	230	256.667	30.9121		0	316.667	193.333	36.6667	166.667	256.667	194	94.3139
	2	970	950	850	923.333	52.4934	2	890	900	870	886.667	50	2	490	500	550	513.333	26.2467	2	850	830	760	813.333	38.5861	2	920	750	710	793.333	91.0433		2	923.333	886.667	513.333	813.333	793.333	786	144.321
	4	2400	3400	2300	2700	496.655	4	3000	2900	2600	2833.33	169.967	4	1700	2100	2200	2000	216.025	4	2500	2400	2800	2566.67	169.967	4	2000	3100	1600	2233.33	634.21		4	2700	2833.33	2000	2566.67	2233.33	2466.67	306.956
	6	11100	10100	8900	10033.3	899.383	6	9500	7900	6400	7933.33	1265.79	6	4500	5300	4900	4900	326.599	6	8500	6000	6100	6866.67	1155.66	6	7400	6200	7000	6866.67	498.888		6	10033.3	7933.33	4900	6866.67	6866.67	7320	1673.67
	8	19400	18600	19700	19233.3	464.28	8	18000	14200	17100	16433.3	1621.38	8	13700	12200	12900	12933.3	612.826	8	15100	14900	15600	15200	294.392	8	15100	15500	15900	15500	326.599		8	19233.3	16433.3	12933.3	15200	15500	15860	2041.5
	10	44000	41000	43000	42666.7	1247.22	10	23000	38000	30000	30333.3	6128.26	10	39000	29000	34000	34000	4082.48	10	32000	32000	31000	31666.7	471.405	10	35000	32000	33000	33333.3	1247.22		10	42666.7	30333.3	34000	31666.7	33333.3	34400	4327.69
	12	52000	62000	69000	61000	6976.15	12	75000	57000	69000	67000	7483.31	12	57000	51000	62000	56666.7	4496.91	12	55000	43000	60000	52666.7	7133.64	12	93000	83000	89000	88333.3	4109.61		12	61000	67000	56666.7	52666.7	88333.3	65133.3	12537.2
	14	73000	64000	70000	69000	3741.66	14	95000	90000	92000	92333.3	2054.8	14	110000	102000	107000	106333	3299.83	14	91000	89000	90000	90000	816.497	14	126000	116000	119000	120333	4189.94		14	69000	92333.3	106333	90000	120333	95600	17184.5
	16	82000	93000	89000	88000	4546.06	16	75000	87000	85000	82333.3	5249.34	16	80000	75000	80000	78333.3	2357.02	16	101000	106000	105000	104000	2160.25	16	75000	73000	75000	74333.3	942.809		16	88000	82333.3	78333.3	104000	74333.3	85400	10339.6
	18	99000	109000	105000	104333	4109.61	18	64000	63000	65000	64000	816.497	18	100000	103000	101000	101333	1247.22	18	90000	128000	120000	112667	16357.1	18	87000	110000	114000	103667	11897.7		18	104333	64000	101333	112667	103667	97200	17036.7
	20	75000	76000	77000	76000	816.497	20	63000	56000	62000	60333.3	3091.21	20	80000	77000	81000	79333.3	1699.67	20	75000	83000	86000	81333.3	4642.8	20	58000	62000	66000	62000	3265.99		20	76000	60333.3	79333.3	81333.3	62000	71800	8863.41
	22	79000	93000	102000	91333.3	9463.38	22	52000	46000	53000	50333.3	3091.21	22	72000	74000	73000	73000	816.497	22	81000	72000	79000	77333.3	3858.61	22	81000	70000	73000	74666.7	4642.8		22	91333.3	50333.3	73000	77333.3	74666.7	73333.3	13197.6
	24	88000	93000	94000	91666.7	2624.67	24	61000	72000	71000	68000	4966.55	24	50000	49000	55000	51333.3	2624.67	24	45000	69000	70000	61333.3	11556.6	24	52000	47000	54000	51000	2943.92		24	91666.7	68000	51333.3	61333.3	51000	64666.7	14938.4
	26	65000	60000	69000	64666.7	3681.79	26	74000	80000	78000	77333.3	2494.44	26	60000	73000	65000	66000	5354.13	26	76000	65000	67000	69333.3	4784.23	26	77000	74000	70000	73666.7	2867.44		26	64666.7	77333.3	66000	69333.3	73666.7	70200	4730.99
	28	52000	45000	56000	51000	4546.06	20	65000	43000	60000	56000	9416.3	28	57000	49000	59000	55000	4320.49	28	65000	47000	50000	54000	7874.01	28	48000	44000	50000	47333.3	2494.44		28	51000	56000	55000	54000	47333.3	52666.7	3148.19
	30	84000	65000	67000	72000	8524.47	30	56000	69000	55000	60000	6377.04	30	85000	108000	90000	94333.3	9877.02	30	38000	31000	30000	33000	3559.03	30	61000	41000	47000	49666.7	8379.87		30	72000	60000	94333.3	33000	49666.7	61800	20699.5
	32	79000	72000	76000	75666.7	2867.44	32	48000	55000	57000	53333.3	3858.61	32	48000	66000	68000	60666.7	8993.83	32	72000	64000	69000	68333.3	3299.83	32	52000	60000	62000	58000	4320.49		32	75666.7	53333.3	60666.7	68333.3	58000	63200	7906.68
	34	69000	63000	72000	68000	3741.66	34	74000	57000	63000	64666.7	7039.57	34	79000	61000	72000	70666.7	7408.7	34	54000	53000	57000	54666.7	1699.67	34	46000	50000	53000	49666.7	2867.44		34	68000	64666.7	70666.7	54666.7	49666.7	61533.3	8037.69
	36	58000	46000	56000	53333.3	5249.34	36	56000	47000	54000	52333.3	3858.61	36	60000	64000	66000	63333.3	2494.44	36	55000	50000	52000	52333.3	2054.8	36	31000	33000	36000	33333.3	2054.8		36	53333.3	52333.3	63333.3	52333.3	33333.3	50933.3	9728.31
	38	67000	66000	61000	64666.7	2624.67	38	58000	56000	59000	57666.7	1247.22	38	59000	59000	57000	58333.3	942.809	38	66000	66000	63000	65000	1414.21	38	61000	53000	56000	56666.7	3299.83		38	64666.7	57666.7	58333.3	65000	56666.7	60466.7	3606.17
	40	21000	24000	26000	23666.7	2054.8	40	32000	19000	34000	28333.3	6649.98	40	33000	20000	37000	30000	7257.18	40	17000	26000	31000	24666.7	5792.72	40	31000	34000	36000	33666.7	2054.8		40	23666.7	28333.3	30000	24666.7	33666.7	28066.7	3635.63
	Max	99000	109000	105000	104333	9463.38	Max	95000	90000	92000	92333.3	9416.3	Max	110000	108000	107000	106333	9877.02	Max	101000	128000	120000	112667	16357.1	Max	126000	116000	119000	120333	11897.7		Max	104333	92333.3	106333	112667	120333	97200	20699.5
	LN cell concentration for calculating growth rate
		Cryopreserved Effrenium voratum (Replicate 1)						Cryopreserved Effrenium voratum (Replicate 2)						Cryopreserved Effrenium voratum (Replicate 3)						Cryopreserved Effrenium voratum (Replicate 4)						Cryopreserved Effrenium voratum (Replicate 5)							Cryopreserved Effrenium voratum (Final data set)
	Day	1	2	3	Average	STDEVP	Day	1	2	3	Average	STDEVP	Day	1	2	3	Average	STDEVP	Day	1	2	3	Average	STDEVP	Day	1	2	3	Average	STDEVP		Day	1	2	3	4	5	Average	STDEVP
	0	0	0	0	0	0	0	0	0	0	0	0	0	0	0	0	0	0	0	0	0	0	0	0	0	0	0	0	0	0		0	0	0	0	0	0	0	0
	2	6.8773	6.85646	6.74524	6.82633	0.0579703	2	6.79122	6.80239	6.76849	6.78737	0.0141057	2	6.19441	6.21461	6.30992	6.23964	0.0503713	2	6.74524	6.72143	6.63332	6.69999	0.0481381	2	6.82437	6.62007	6.56526	6.6699	0.111495		2	6.82799	6.78747	6.24093	6.70114	6.67624	6.64675	0.21032
	4	7.78322	8.13153	7.74066	7.88514	0.175089	4	8.00637	7.97247	7.86327	7.94737	0.061057	4	7.43838	7.64969	7.69621	7.59476	0.112196	4	7.82405	7.78322	7.93737	7.84821	0.065211	4	7.6009	8.03916	7.37776	7.67261	0.274734		4	7.90101	7.94921	7.6009	7.85036	7.71125	7.80255	0.128442
	6	9.3147	9.22029	9.09381	9.2096	0.0904959	6	9.15905	8.97462	8.76405	8.96591	0.161373	6	8.41183	8.57546	8.49699	8.49476	0.06682	6	9.04782	8.69951	8.71604	8.82113	0.160439	6	8.90924	8.7323	8.85367	8.83174	0.0738775		6	9.21367	8.97883	8.49699	8.83443	8.83443	8.87167	0.233068
	8	9.87303	9.83092	9.88837	9.86411	0.0242903	8	9.79813	9.561	9.74683	9.70199	0.10187	8	9.52515	9.40919	9.46498	9.46644	0.0473517	8	9.62245	9.60912	9.65503	9.62886	0.0192835	8	9.62245	9.6486	9.67407	9.64837	0.0210761		8	9.8644	9.70707	9.46756	9.62905	9.6486	9.66334	0.128109
	10	10.6919	10.6213	10.669	10.6607	0.0294086	10	10.0432	10.5453	10.309	10.2992	0.205095	10	10.5713	10.2751	10.4341	10.4268	0.12106	10	10.3735	10.3735	10.3417	10.3629	0.0149665	10	10.4631	10.3735	10.4043	10.4136	0.0371774		10	10.6612	10.32	10.4341	10.363	10.4143	10.4385	0.118259
	12	10.859	11.0349	11.1419	11.0119	0.116615	12	11.2252	10.9508	11.1419	11.106	0.114877	12	10.9508	10.8396	11.0349	10.9418	0.0799907	12	10.9151	10.669	11.0021	10.862	0.141082	12	11.4404	11.3266	11.3964	11.3878	0.0468393		12	11.0186	11.1124	10.9449	10.8717	11.3889	11.0673	0.179462
	14	11.1982	11.0666	11.1563	11.1404	0.0548773	14	11.4616	11.4076	11.4295	11.4329	0.0222011	14	11.6082	11.5327	11.5806	11.5738	0.0311915	14	11.4186	11.3964	11.4076	11.4075	0.0090726	14	11.744	11.6613	11.6869	11.6974	0.0345719		14	11.1419	11.4332	11.5743	11.4076	11.698	11.451	0.186549
	16	11.3145	11.4404	11.3964	11.3837	0.0521632	16	11.2252	11.3737	11.3504	11.3164	0.0651794	16	11.2898	11.2252	11.2898	11.2683	0.0304238	16	11.5229	11.5712	11.5617	11.5519	0.0209047	16	11.2252	11.1982	11.2252	11.2162	0.0127414		16	11.3851	11.3185	11.2687	11.5521	11.2163	11.3482	0.116228
	18	11.5029	11.5991	11.5617	11.5546	0.039609	18	11.0666	11.0509	11.0821	11.0666	0.0127589	18	11.5129	11.5425	11.5229	11.5261	0.0122802	18	11.4076	11.7598	11.6952	11.6209	0.153111	18	11.3737	11.6082	11.644	11.542	0.119887		18	11.5553	11.0666	11.5262	11.6322	11.5489	11.4659	0.202776
	20	11.2252	11.2385	11.2516	11.2384	0.0107441	20	11.0509	10.9331	11.0349	11.0063	0.0521627	20	11.2898	11.2516	11.3022	11.2812	0.0215509	20	11.2252	11.3266	11.3621	11.3046	0.057988	20	10.9682	11.0349	11.0974	11.0335	0.0527596		20	11.2385	11.0076	11.2814	11.3063	11.0349	11.1737	0.126673
	22	11.2772	11.4404	11.5327	11.4168	0.105643	22	10.859	10.7364	10.878	10.8245	0.0627686	22	11.1844	11.2118	11.1982	11.1982	0.0111857	22	11.3022	11.1844	11.2772	11.2546	0.0506693	22	11.3022	11.1563	11.1982	11.2189	0.0613527		22	11.4223	10.8264	11.1982	11.2559	11.2208	11.1847	0.195629
	24	11.3851	11.4404	11.4511	11.4255	0.0289037	24	11.0186	11.1844	11.1704	11.1245	0.0750761	24	10.8198	10.7996	10.9151	10.8448	0.0503713	24	10.7144	11.1419	11.1563	11.0042	0.204975	24	10.859	10.7579	10.8967	10.8379	0.0586139		24	11.4259	11.1273	10.8461	11.0241	10.8396	11.0526	0.216228
	26	11.0821	11.0021	11.1419	11.0754	0.0572583	26	11.2118	11.2898	11.2645	11.2554	0.0324728	26	11.0021	11.1982	11.0821	11.0942	0.0805127	26	11.2385	11.0821	11.1124	11.1444	0.0676993	26	11.2516	11.2118	11.1563	11.2065	0.0390887		26	11.077	11.2559	11.0974	11.1467	11.2073	11.1569	0.0668807
	28	10.859	10.7144	10.9331	10.8355	0.0908116	28	11.0821	10.669	11.0021	10.9177	0.178921	28	10.9508	10.7996	10.9853	10.9119	0.0806577	28	11.0821	10.7579	10.8198	10.8866	0.140552	28	10.779	10.6919	10.8198	10.7636	0.0533112		28	10.8396	10.9331	10.9151	10.8967	10.765	10.8699	0.0611343
	30	11.3386	11.0821	11.1124	11.1777	0.11441	30	10.9331	11.1419	10.9151	10.9967	0.102918	30	11.3504	11.5899	11.4076	11.4493	0.102121	30	10.5453	10.3417	10.309	10.3987	0.104566	30	11.0186	10.6213	10.7579	10.7993	0.164816		30	11.1844	11.0021	11.4546	10.4043	10.8131	10.9717	0.353977
	32	11.2772	11.1844	11.2385	11.2334	0.0380504	32	10.779	10.9151	10.9508	10.8816	0.0740422	32	10.779	11.0974	11.1273	11.0012	0.157629	32	11.1844	11.0666	11.1419	11.131	0.0486972	32	10.859	11.0021	11.0349	10.9653	0.0763694		32	11.2341	10.8843	11.0131	11.1322	10.9682	11.0464	0.123349
	34	11.1419	11.0509	11.1844	11.1257	0.0556954	34	11.2118	10.9508	11.0509	11.0712	0.107519	34	11.2772	11.0186	11.1844	11.1601	0.106956	34	10.8967	10.878	10.9508	10.9085	0.0308519	34	10.7364	10.8198	10.878	10.8114	0.0581307		34	11.1273	11.077	11.1657	10.909	10.8131	11.0184	0.134989
	36	10.9682	10.7364	10.9331	10.8792	0.102012	36	10.9331	10.7579	10.8967	10.8626	0.0754944	36	11.0021	11.0666	11.0974	11.0554	0.0397159	36	10.9151	10.8198	10.859	10.8646	0.0391128	36	10.3417	10.4043	10.4913	10.4124	0.0613184		36	10.8843	10.8654	11.0562	10.8654	10.4143	10.8171	0.213809
	38	11.1124	11.0974	11.0186	11.0762	0.0411427	38	10.9682	10.9331	10.9853	10.9622	0.0217229	38	10.9853	10.9853	10.9508	10.9738	0.0162569	38	11.0974	11.0974	11.0509	11.0819	0.0219297	38	11.0186	10.878	10.9331	10.9433	0.0578397		38	11.077	10.9624	10.9739	11.0821	10.9449	11.0081	0.0591129
	40	9.95228	10.0858	10.1659	10.068	0.088098	40	10.3735	9.85219	10.4341	10.2199	0.261206	40	10.4043	9.90349	10.5187	10.2755	0.267149	40	9.74097	10.1659	10.3417	10.0829	0.252189	40	10.3417	10.4341	10.4913	10.4224	0.0616078		40	10.0718	10.2518	10.309	10.1132	10.4243	10.234	0.128862
	Max	11.5029	11.5991	11.5617	11.5546	0.039609	Max	11.4616	11.4076	11.4295	11.4329	0.0222011	Max	11.6082	11.5899	11.5806	11.5929	0.0114883	Max	11.5229	11.7598	11.6952	11.6593	0.100002	Max	11.744	11.6613	11.6869	11.6974	0.0345719		Max	11.5553	11.4332	11.5743	11.6322	11.698	11.4659	0.353977
	Growth rate (based on 3 points)
		Cryopreserved Effrenium voratum (Replicate 1)						Cryopreserved Effrenium voratum (Replicate 2)						Cryopreserved Effrenium voratum (Replicate 3)						Cryopreserved Effrenium voratum (Replicate 4)						Cryopreserved Effrenium voratum (Replicate 5)							Cryopreserved Effrenium voratum (Final data set)
	Day	1	2	3	Average	STDEVP	Day	1	2	3	Average	STDEVP	Day	1	2	3	Average	STDEVP	Day	1	2	3	Average	STDEVP	Day	1	2	3	Average	STDEVP		Day	1	2	3	4	5	Average	STDEVP
	0~4	2.8072	2.93283	2.79185	2.84396	0.06315	0~4	2.88769	2.87546	2.83607	2.86641	0.0220217	0~4	2.68283	2.75904	2.77582	2.73923	0.0404662	0~4	2.82193	2.8072	2.8628	2.83065	0.0235199	0~4	2.74145	2.89951	2.66096	2.76731	0.0990893		0~4	2.84396	2.86641	2.73923	2.75803	1.85184	2.61189	0.383115
	2~6	0.879108	0.852571	0.847068	0.859582	0.0139883	2~6	0.854013	0.783464	0.719746	0.785741	0.0548377	2~6	0.799768	0.851498	0.78882	0.813362	0.0273343	2~6	0.830482	0.713445	0.751184	0.765037	0.048774	2~6	0.751955	0.761826	0.825366	0.779716	0.0325302		2~6	0.859582	0.785741	0.813362	0.817893	0.543172	0.76395	0.112885
	4~8	0.753738	0.612924	0.774622	0.713761	0.0718107	4~8	0.646241	0.572942	0.679353	0.632845	0.044463	4~8	0.752642	0.634605	0.637949	0.675065	0.0548721	4~8	0.648637	0.658552	0.619512	0.642233	0.0165686	4~8	0.729119	0.580482	0.828221	0.712607	0.101811		4~8	0.713761	0.632845	0.675065	0.649206	0.455962	0.625368	0.0890008
	6~10	0.496736	0.505317	0.568115	0.523389	0.0318192	6~10	0.318909	0.566519	0.557205	0.480877	0.114592	6~10	0.778869	0.612997	0.69867	0.696846	0.0677293	6~10	0.478134	0.603759	0.586347	0.55608	0.0555726	6~10	0.560439	0.591933	0.55926	0.570544	0.0151319		6~10	0.523389	0.480877	0.696846	0.669504	0.487748	0.571673	0.0925826
	8~12	0.355614	0.434241	0.4521	0.413985	0.0419138	8~12	0.514723	0.501268	0.50315	0.50638	0.00594925	8~12	0.514197	0.515904	0.566224	0.532108	0.0241337	8~12	0.466221	0.382256	0.485854	0.444777	0.0449297	8~12	0.655671	0.605211	0.621195	0.627359	0.0210562		8~12	0.413985	0.50638	0.532108	0.538079	0.374155	0.472942	0.0664775
	10~14	0.182598	0.160612	0.175755	0.172988	0.00918651	10~14	0.511573	0.310981	0.404168	0.408908	0.0819599	10~14	0.373989	0.453611	0.413501	0.4137	0.0325057	10~14	0.376949	0.368933	0.384414	0.376765	0.00632135	10~14	0.461999	0.464495	0.462606	0.463033	0.0010629		10~14	0.172988	0.408908	0.4137	0.426938	0.286569	0.341821	0.0984575
	12~16	0.164278	0.146241	0.0918022	0.134107	0.030807	12~16	0	0.152513	0.0752166	0.07591	0.0622653	12~16	0.12226	0.139098	0.0919329	0.117764	0.0195159	12~16	0.219213	0.325414	0.201839	0.248822	0.0546213	12~16	-0.077585	-0.0463037	-0.0617287	-0.0618725	0.0127709		12~16	0.134107	0.07591	0.117764	0.116265	0.0764041	0.10409	0.0236509
	14~18	0.109883	0.192046	0.146241	0.14939	0.0336168	14~18	-0.142464	-0.128643	-0.125299	-0.132135	0.00743002	14~18	-0.0343759	0.0035188	-0.0208139	-0.0172237	0.0156773	14~18	-0.00398539	0.131067	0.103759	0.0769469	0.0583035	14~18	-0.133584	-0.0191553	-0.0154819	-0.0560738	0.0548286		14~18	0.14939	-0.132135	-0.0172237	-0.0115062	-0.00745339	-0.00378573	0.0896549
	16~20	-0.0321833	-0.0728078	-0.0522367	-0.0524093	0.0165853	16~20	-0.0628847	-0.158897	-0.113799	-0.11186	0.0392209	16~20	0	0.00949196	0.00448048	0.00465748	0.0038771	16~20	-0.107348	-0.0882203	-0.0719952	-0.0891879	0.014449	16~20	-0.0927094	-0.0589071	-0.0461061	-0.0659075	0.0196591		16~20	-0.0524093	-0.11186	0.00465748	0.00620997	0.00433835	-0.0298127	0.0466787
	18~22	-0.081394	-0.0572564	-0.010455	-0.0497018	0.0294492	18~22	-0.0748901	-0.113429	-0.0736118	-0.0873105	0.0184763	18~22	-0.118483	-0.119262	-0.117097	-0.11828	0.000895389	18~22	-0.0380008	-0.207519	-0.150777	-0.132099	0.0704545	18~22	-0.0257734	-0.163019	-0.160766	-0.11652	0.0641739		18~22	-0.0497018	-0.0873105	-0.11828	-0.118213	-0.0781606	-0.0903333	0.0259482
	20-24	0.0576532	0.0728078	0.0719506	0.0674705	0.0069507	20-24	-0.0116356	0.0906425	0.0488877	0.0426315	0.0419886	20-24	-0.169518	-0.163019	-0.139623	-0.157387	0.0128382	20-24	-0.184241	-0.0666287	-0.0742454	-0.108372	0.0537379	20-24	-0.0393853	-0.0999019	-0.0723767	-0.0705546	0.0247393		20-24	0.0674705	0.0426315	-0.157387	-0.153343	-0.0947237	-0.0590702	0.0961045
	22-26	-0.0703532	-0.158067	-0.140975	-0.123132	0.0379668	22-26	0.127253	0.199592	0.13937	0.155405	0.0316337	22-26	-0.0657586	-0.0049072	-0.0418642	-0.03751	0.0250325	22-26	-0.0229806	-0.0368893	-0.0594229	-0.0397643	0.0150157	22-26	-0.0182659	0.0200426	-0.0151354	-0.00445289	0.017368		22-26	-0.123132	0.155405	-0.03751	-0.0280938	-0.0181139	-0.0102889	0.0908925
	24-28	-0.189748	-0.261826	-0.186808	-0.212794	0.0346917	24-28	0.0229076	-0.185915	-0.0607141	-0.0745739	0.085813	24-28	0.0472585	0	0.0253208	0.0241931	0.0193097	24-28	0.132629	-0.138484	-0.121357	-0.042404	0.123964	24-28	-0.0288693	-0.0237893	-0.0277578	-0.0268055	0.00218049		24-28	-0.212794	-0.0745739	0.0241931	0.0165046	0.0229412	-0.0447458	0.0918866
	26-30	0.0924874	0.0288693	-0.0106088	0.036916	0.0424717	26-30	-0.100525	-0.0533509	-0.126011	-0.0932954	0.0301004	26-30	0.125625	0.141266	0.117371	0.128087	0.00990902	26-30	-0.25	-0.267043	-0.2898	-0.268948	0.0163039	26-30	-0.0840123	-0.212975	-0.143674	-0.146887	0.052698		26-30	0.036916	-0.0932954	0.128087	0.128908	0.0851226	0.0571477	0.0824706
	28-32	0.150835	0.169518	0.110143	0.143499	0.0247886	28-32	-0.109351	0.0887737	-0.0185001	-0.0130259	0.0809768	28-32	-0.0619819	0.107421	0.0512049	0.0322147	0.07045	28-32	0.0368893	0.111353	0.116167	0.0881364	0.0362904	28-32	0.0288693	0.111865	0.077585	0.072773	0.0340532		28-32	0.143499	-0.0130259	0.0322147	0.0636136	0.0512899	0.0555182	0.0511182
	30-34	-0.0709482	-0.011272	0.025959	-0.0187538	0.0399144	30-34	0.100525	-0.0689086	0.0489801	0.0268654	0.0709164	30-34	-0.0264025	-0.206038	-0.080482	-0.104307	0.0752459	30-34	0.12674	0.193431	0.2315	0.18389	0.0432969	30-34	-0.101794	0.071576	0.0433329	0.0043717	0.0759507		30-34	-0.0187538	0.0268654	-0.104307	-0.130276	-0.0365145	-0.0525972	0.057317
	32-36	-0.11145	-0.161591	-0.110143	-0.127728	0.0239506	32-36	0.0555981	-0.0566927	-0.0195006	-0.00686508	0.0467051	32-36	0.080482	-0.0110985	-0.0107672	0.0195388	0.0430936	32-36	-0.0971413	-0.089036	-0.102021	-0.0960662	0.00535544	32-36	-0.186561	-0.215624	-0.196068	-0.199418	0.0120991		32-36	-0.127728	-0.00686508	0.0195388	-0.000775646	0.0172884	-0.0197083	0.0549558
	34-38	-0.0106088	0.0167785	-0.0597969	-0.0178757	0.0316813	34-38	-0.0878681	-0.00638377	-0.0236592	-0.0393037	0.035057	34-38	-0.105284	-0.0120236	-0.0842587	-0.0671889	0.039941	34-38	0.0723767	0.0791184	0.0360975	0.0625308	0.0188928	34-38	0.101794	0.0210161	0.0198586	0.0475562	0.0383547		34-38	-0.0178757	-0.0393037	-0.0671889	-0.0544904	-0.0371689	-0.0432055	0.0167082
	36-40	-0.366416	-0.23465	-0.276729	-0.292598	0.0549512	36-40	-0.201839	-0.326665	-0.166856	-0.231787	0.0685925	36-40	-0.215624	-0.419518	-0.208735	-0.281292	0.0977807	36-40	-0.423474	-0.235854	-0.186561	-0.281963	0.102067	36-40	0	0.0107672	0	0.00358906	0.0050757		36-40	-0.292598	-0.231787	-0.281292	-0.303182	-0.130749	-0.247922	0.0634871
	38-42	-0.836886	-0.729716	-0.615149	-0.72725	0.0905406	38-40	-0.42899	-0.779714	-0.39759	-0.535431	0.173209	38-40	-0.419124	-0.780357	-0.311718	-0.503733	0.200457	38-40	-0.978466	-0.671977	-0.511542	-0.720662	0.193704	38-40	-0.488271	-0.320229	-0.318715	-0.375738	0.0795748		38-40	-0.72725	-0.535431	-0.503733	-0.531936	-0.204998	-0.50067	0.167902
	Max	2.8072	2.93283	2.79185	2.84396	0.0905406	Max	2.88769	2.87546	2.83607	2.86641	0.173209	Max	2.68283	2.75904	2.77582	2.73923	0.200457	Max	2.82193	2.8072	2.8628	2.83065	0.193704	Max	2.74145	2.89951	2.66096	2.76731	0.101811		Max	2.84396	2.86641	2.73923	2.75803	1.85184	2.61189	0.383115
